# Supplementary material for: Tacrolimus trough levels higher than 6 ng/mL might not be required after a year in stable kidney transplant recipients
Source: PLoS One. 2020 Jul 2;15(7):e0235418. doi: 10.1371/journal.pone.0235418 (PMC7332007; doi:10.1371/journal.pone.0235418)
Supplement: S1 File. Raw data — (XLSX) [file pone.0235418.s003.xlsx]

## Sheet: Raw data_TAC
SUBJECT_NO	TAC_1yr	MCO_1yr	MFO_1yr	SEX_r	Group	SEX_d	D_AGE_at_KT	BMI_r	Induction_Tx	Desensitization	TAC_D_1yr	MCO_D_1yr	MFO_D_1yr	AGE_r	Primary_Kidney_disase	Dialysis_duaration_prior_KT	transplantation_count	C_Smoking	C_Total_chol_y1	C_LDL_y1	C_HDL_y1	C_SBP_y1	C_DBP_y1	TAC_2level	MM_HLADR	MM_total	TAC_y1	TAC_y2	TAC_y3	TAC_y4	TAC_y5	GFR_y1	GFR_y2	GFR_y3	GFR_y4	GFR_y5	Cardiomegaly	LVH	Cardiac_event	Cardiac_comp	graft_loss	BPAR	IF_TA	Renal_comp	BPAR_month	IF_TA_month	graft_loss_month	Renal_comp_month	LVH_month
1	1	1		1	2	1	44	21.3	1	2	1.5	1000		50	1	36	0	2	146	90	29	100	60	0	1	3	7.2	6	3.8	4.4	4	49.34	70.29	63.33	57.53	57.31	0	0	0	0	0	0	0	0	86.1333	86.1333	86.1333	86.1333	86.1333
2	1	1		1	1	1	26	24.7	1	2	5	1000		56	1	12	0	2	224	143	37	120	67	0	1	3	6.9	8.5	5.3	13.4	6.2	99.64	86.67	76.48	98.61	114.65	1	1	0	1	0	0	0	0	85.2333	85.2333	85.2333	85.2333	46.9
3	1		1	2	2	1	43	27.6	1	2	3		720	47	2	50	0	1	125	64	31	130	80	0	1	4	6	3.8	4.2	5.2	2.5	76.56	76.24	23.63	17.11	19.33	1	0	0	1	0	0	0	0	84.6	84.6	84.6	84.6	84.6
4	1		1	2	2	1	43	21.8	1	2	3		720	29	2	36	0	2	146	81	35	120	66	1	1	4	3.5	5.8	9.1	6.4	9.8	58.32	57.93	43.58	47.17	36.9	0	0	0	0	0	0	1	1	84.6	38.7333	84.6	38.7333	84.6
5	1	1		2	1	1	33	19.9	1	2	3.5	1000		65	1	0	0	1	220	79	105	140	90	1	1	1	5.3	6.6	9.1	5.5	12.6	100.02	83.47	122.7	122.33	219.93	1	0	0	1	0	0	0	0	81.5	81.5	81.5	81.5	81.5
6	1	1		2	2	1	56	27.9	1	2	4	1000		45	2	35	0	1	273	150	65	133	100	1	0	3	5.9	7.1	7	8.9	7.7	77.22	76.88	66.83	88.94	75.93	1	1	0	1	0	0	0	0	82.6667	82.6667	82.6667	82.6667	35.9333
7	1	1		1	2	1	60	23.3	1	2	1.5	1000		49	2	120	0	1	155	68	31	124	72	1	2	5	4.4	6.6	9.4	6.2	4.4	49.54	53.43	57.97	63.33	52.81	1	1	0	1	0	0	0	0	82.1	82.1	82.1	82.1	73.6333
8	1		1	1	2	1	60	24.3	1	2	5.5		720	37	2	42	0	1	191	115	34	130	80	0	2	5	8.1	5.6	6	3.3	3.1	56.72	61.46	67.06	66.72	60.54	0	0	0	0	0	0	0	0	82.1	82.1	82.1	82.1	82.1
9	1		1	2	1	1	62	24	1	2	5		360	30	2	0	0	1	144	70	43	120	75	1	1	3	5	5.7	4.7	9.9	6.2	32.82	40.24	34.61	34.4	36.68	0	1	0	1	0	0	0	0	79.1667	79.1667	79.1667	79.1667	70.7
10	1	1		2	1	1	52	24.8	1	2	4	1000		47	1	4	0	1	161	73	69	120	75	1	2	5	5.7	9.7	6	6.8	5.7	66.83	66.55	75.93	75.62	75.32	0	0	0	0	0	0	0	0	74.9667	74.9667	74.9667	74.9667	74.9667
11	1	1		1	2	2	43	27.8	1	2	6	1000		44	2	51	0	2	177	101	40	120	60	1	1	5	5.9	3.7	4.4	3	4.6	59.7	65.18	80.09	71.45	71.15	1	1	0	1	0	0	0	0	78.1333	78.1333	78.1333	78.1333	49.0667
12	1	1		1	1	2	44	23.4	1	2	5	1000		39	2	0	0	1	252	194	34	133	85	1	0	0	3.3	5.3	6	5.8	6.5	61.14	60.83	66.4	60.25	65.77	1	0	1	1	0	0	0	0	77.0667	77.0667	77.0667	77.0667	77.0667
13	1	1		1	2	1	39	29	1	2	1.5	1000		60	2	39	1	1	171	82	38	130	80	0	1	3	13.5	4.5	3.3	5.1	4.4	61.55	75.72	75.47	60.95	35.75	1	0	0	1	0	0	0	0	77.9	77.9	77.9	77.9	77.9
14	1	1		1	1	2	42	27.7	1	2	3	1000		46	2	1	0	2	122	60	34	128	96	1	0	1	5.2	4.3	2.1	3.7	4.4	54.32	64.62	64.35	70.86	70.57	0	0	0	0	0	0	0	0	75.2	75.2	75.2	75.2	75.2
15	1		1	1	2	2	21	27.3	1	2	1.5		720	56	2	36	1	1	135	69	37	111	67	0	0	3	7.4	3.5	4			44.78	15.5	13.84			1	1	0	1	1	0	0	1	77	77	43.5667	43.5667	37.7333
16	1	1		2	2	2	50	26.1	1	2	8	1000		53	2	156	0	1	234	146	44	130	70	0	0	2	12.8	6.8	9.5	6.4	9.8	46.82	46.64	46.47	46.3	42.07	1	1	0	1	0	0	0	0	75.3333	75.3333	75.3333	75.3333	59.5667
17	1	1		1	1	2	48	23.5	1	2	7	1000		54	2	2	0	1	243	149	56	130	84	0	2	3	9.3	7	8.2	8.4	9.3	77.58	69	86.98	86.37	86.08	1	0	0	1	0	0	0	0	73.3333	73.3333	73.3333	73.3333	73.3333
18	1	1		2	1	2	38	18.7	1	1	2.2	1000		31	2	3	1	1	152	62	69	125	86	0	0	1	6	5.3	5.2	4.1	5.3	83.12	82.61	95.79	95.23	94.68	0	0	0	0	0	0	0	0	71.7	71.7	71.7	71.7	71.7
19	1	1		2	1	1	34	19.2	1	2	3	1000		37	2	1	1	1	147	80	42	109	67	0	0	0	9	3.8	4.8	3.9	4.9	93.65	111.29	110.72	110.17	109.63	0	0	0	0	0	0	0	0	73.3333	73.3333	73.3333	73.3333	73.3333
20	1	1		2	1	1	64	23.1	1	2	3.5	1000		54	1	3	0	1	132	57	41	140	74	0	2	4	10.5	3.7	2.6	4.7		46.64	30.98	25.59	18.84		1	1	0	1	0	0	0	0	71.4667	71.4667	71.4667	71.4667	49.9
21	1	1		1	2	1	41	20.3	1	2	1.5	1000		35	2	48	1	1	191	127	62	125	80	1	0	2	4.6	2.9	5	3.4	4	84.55	75.32	83.63	83.19	67.06	0	0	0	0	0	0	0	0	72.6667	72.6667	72.6667	72.6667	72.6667
22	1	1		1	2	1	57	22.5	1	2	6	1000		60	1	60	0	2	177	90	62	120	60	0	0	0	6.6	15	7.4	6.3	9.1	61.55	75.47	67.61	75.23	60.76	0	1	0	1	0	0	0	0	72.1333	72.1333	72.1333	72.1333	60.6333
23	1	1		1	2	1	48	23.9	1	2	3	1000		59	1	48	0	1	179	117	39	120	80	0	1	4	9	8.3	11.5	8.8	7.5	68.28	41.18	55.94	61.15	67.39	1	0	0	1	0	0	0	0	71.7667	71.7667	71.7667	71.7667	71.7667
24	1	1		1	1	2	56	27.1	1	2	2	1000		56	2	4	0	2	156	78	51	103	61	0	1	3	10.6	5.1	6	5.2	0.5	69	62.19	56.5	68.28	56.12	0	1	0	1	0	0	0	0	70.5333	70.5333	70.5333	70.5333	62.0667
25	1	1		1	1	2	60	22.8	1	2	2.5	1000		66	2	9	0	2	156	86	66	136	78	0	2	4	6.7	4.6	5.2	4.7		66.77	46.54	74.09	73.87		1	0	0	1	0	0	0	0	66.3333	66.3333	66.3333	66.3333	66.3333
26	1	1		1	2	1	41	27.9	1	2	2	1000		41	2	60	0	2	249	177	46	145	78	0	1	3	7.5	5.4	5	6	1.5	73.41	73.06	81.17	80.8	80.44	0	1	0	1	0	0	0	0	67.5	67.5	67.5	67.5	59.0333
27	1	1		1	1	2	46	21	1	2	6	1000		57	2	4	0	2	172	115	48	118	62	0	1	3	7.6	7.3	4.3	4.1		86.67	76.48	76.22	61.55		0	0	0	0	0	0	0	0	65.1667	65.1667	65.1667	65.1667	65.1667
28	1	1		1	1	1	40	24.3	1	2	8	1500		45	2	0	0	2	184	120	34	129	63	0	1	3	7	7.5	6.2	4.1		90.85	103.62	103.18	102.75		0	1	0	1	0	0	0	0	64.7	64.7	64.7	64.7	49.6333
29	1	1		1	1	2	48	24.1	1	2	2.2	500		52	2	3	0	1	197	103	38	141	77	0	2	6	7.3	3.5	4.5	4.1		78.16	57.31	87.29	69.25		0	1	0	1	0	0	0	0	64.7	64.7	64.7	64.7	38.5
30	1	1		2	1	1	57	19.2	1	2	3.5	1000		32	2	4	0	1	217	127	64	122	72	0	0	1	7.1	6.3	6.9	5.1		72.11	63.47	81.63	70.85		0	0	0	0	0	0	0	0	64.4667	64.4667	64.4667	64.4667	64.4667
31	1	1		1	2	1	53	22.6	1	2	2	500		49	2	60	0	2	253	92	37	133	70	0	2	5	8.8	8	5.1	6.1		53.64	70.57	70.29	70.02		0	0	0	0	0	0	0	0	64.3667	64.3667	64.3667	64.3667	64.3667
32	1	1		1	2	1	66	27.7	1	2	6.5	500		44	2	48	0	2	197	122	49	144	80	0	2	4	6.7	5.4	6.1	4.4		54.8	59.43	71.75	64.62		1	1	0	1	0	0	0	0	63.5333	63.5333	63.5333	63.5333	51.5667
33	1	1		1	2	2	63	30.8	2	1	2	500		44	2	120	0	1	137	81	29	133	72	0	2	5	8.9	9.8	6.1	5.1		72.39	80.44	71.75	71.45		1	0	0	1	0	0	0	0	63.1667	63.1667	63.1667	63.1667	63.1667
34	1	1		2	2	2	46	27.6	2	1	6	1000		49	2	84	0	1	189	121	56	108	58	0	0	3	7.9	11	8.4	8.8		52.58	33.98	47.18	51.96		1	0	0	1	0	0	0	0	62.0667	62.0667	62.0667	62.0667	62.0667
35	1	1		1	2	1	50	22.8	1	2	4.5	1000		55	2	40	0	2	144	72	54	130	75	1	0	2	5.8	5.1	3.8	3.9		69.25	77.02	68.75	56.5		1	0	0	1	0	0	0	0	61.9667	61.9667	61.9667	61.9667	61.9667
36	1	1		2	1	2	51	24.6	1	1	4	1000		62	2	24	0	1	187	114	42	141	77	0	1	4	9.4	4.7	5.6			84.51	100.65	123.83			1	1	0	1	0	0	0	0	60.9667	60.9667	60.9667	60.9667	33.8333
37	1	1		2	2	1	53	28.6	1	2	4	1000		43	1	24	0	1	261	184	64	131	83	1	2	5	3.2	4.7	4.9	2.5		40.85	53.71	44.1	53.24		0	0	0	0	0	0	0	0	60.2	60.2	60.2	60.2	60.2
38	1	1		1	1	2	45	23	1	1	2.5	1000		40	2	0	0	2	231	198	37	128	79	1	0	0	3.7	6.7	4.3	6		66.72	92.1	73.06	72.72		0	0	0	0	0	0	0	0	60.0333	60.0333	60.0333	60.0333	60.0333
39	1	1		2	1	2	25	21.6	1	1	1	1000		52	2	2	0	1	233	136	49	142	73	0	1	2	11.5	8	8.3	9.8		74.75	86.88	74.47	64.77		1	1	0	1	0	0	0	0	59.3333	59.3333	59.3333	59.3333	12.8333
40	1	1		1	2	1	43	19	1	2	3	1000		46	1	228	0	2	128	61	47	119	63	1	1	3	5	7	4.6	2.8		103.62	120.37	102.75	102.32		0	1	0	1	0	0	0	0	59.2667	59.2667	59.2667	59.2667	49.8
41	1	1		1	1	1	35	20.8	1	2	5	1000		54	2	120	1	1	175	89	76	128	81	1	0	1	3.9	4	7.4	2.8		100.36	100	86.98	99.29		1	1	0	1	0	0	0	0	57.7	57.7	57.7	57.7	48.2333
42	1	1		2	1	2	44	23.1	1	2	6	1500		40	2	48	1	1	224	142	51	128	81	0	1	3	7.6	7.5	7.7	5.9		61.1	78.66	54.21	48.8		1	0	0	1	0	0	0	0	57.2333	57.2333	57.2333	57.2333	57.2333
43	1	1		2	1	1	43	18.7	1	1	6	500		41	2	3	0	1	173	88	54	128	82	1	2	5	5	5.9	2.6	4.5		60.8	91.33	90.9	90.49		0	1	0	1	0	0	0	0	57.2333	57.2333	57.2333	57.2333	48.7667
44	1	1		1	1	2	46	21.9	1	2	6	1500		48	2	1	0	2	136	69	52	133	81	0	1	2	10.4	5.3	9	4		79.42	89.32	88.96	88.61		1	1	0	1	0	0	0	0	56.5333	56.5333	56.5333	56.5333	49.1333
45	1	1		1	2	1	54	22.6	1	1	1.5	500		38	2	60	1	1	222	157	63	120	76	1	1	3	5.4	3.9	4.2	5.9		74.52	93.94	74.14	55.58		1	1	0	1	0	0	0	0	56.1	56.1	56.1	56.1	23.7333
46	1	1		1	2	2	54	23.9	1	2	2	1000		61	2	84	0	2	173	96	36	140	79	0	1	3	6.7	3.8	8.7			61.35	67.61	67.39			0	1	0	1	0	0	0	0	51.6667	51.6667	51.6667	51.6667	24
47	1	1		1	2	1	49	24.5	1	2	1.5	1500		62	2	180	0	2	266	128	52	125	75	0	0	0	8.1	5.8	8.2			75.47	75.23	67.18			1	0	0	1	0	0	0	0	51.5333	51.5333	51.5333	51.5333	51.5333
48	1	1		1	1	2	41	17.8	1	2	2	1000		43	2	19	0	2	249	148	59	127	73	0	2	2	7.4	4.4	6.8			72.72	65.47	65.18			1	0	0	1	0	0	0	0	49.8	49.8	49.8	49.8	49.8
49	1	1		1	1	2	42	26.3	1	2	4	1000		41	2	9	0	1	192	113	50	146	80	1	2	5	1.5	14.6	10			73.41	66.08	47.19			1	1	0	1	0	0	0	0	48.8667	48.8667	48.8667	48.8667	22.1333
50	1	1		1	1	2	34	20.4	1	2	2.7	1000		39	2	6	1	2	134	88	35	124	76	0	1	3	10.1	6.1	5.7			82.76	73.77	66.4			0	1	0	1	0	0	0	0	47.4667	47.4667	47.4667	47.4667	36.6667
51	1	1		2	1	1	50	21.1	1	1	6	1000		50	2	1	0	1				122	82	0	2	5	8.3	9.1	5.8			52.36	58.22	46.99			0	0	0	0	0	0	0	0	46.7667	46.7667	46.7667	46.7667	46.7667
52	1	1		1	1	2	45	19.6	1	1	3.5	1000		50	2	5	0	1	148	50	78	123	76	0	0	3	6.1	4.7	2.5			58.2	57.97	70.02			0	0	0	0	0	0	0	0	45.3667	45.3667	45.3667	45.3667	45.3667
53	1	1		1	2	1	23	20.9	1	2	1.5	1000		44	2	365	0	2	127	59	51	103	66	1	2	5	4.6	3.3	1			91.25	80.44	35.99			0	1	0	1	0	0	0	0	45	45	45	45	36.5333
54	1	1		1	2	1	23	15.5	1	2	1	1000		53	2	7	0	2	231	152	47	119	60	0	2	4	9	6.7	4.3			101.12	87.61	87.29			0	1	0	1	0	0	0	0	45	45	45	45	37.4333
55	1	1		1	1	1	53	17.2	1	2	2.5	1000		23	2	10	0	1	206	113	74	117	76	0	1	3	8.3	4.7	4.1			53.37	81.56	80.92			0	0	0	0	0	0	0	0	44.2	44.2	44.2	44.2	44.2
56	1	1		2	1	1	59	18.8	1	2	2	1000		34	2	5	0	1	229	161	46	125	65	1	1	2	3.1	8.4	9.2			81.63	50.83	50.55			1	0	0	1	0	0	0	0	43.9667	43.9667	43.9667	43.9667	43.9667
57	1	1		1	1	2	39	23.5	1	2	2	1000		42	1	0	0	2	160	84.8	53	133	93	0	2	4	7.4	6.4	6.5	5.9	4.9	92.1	6.19	104.54	80.44	103.62	0	1	0	1	0	0	0	0	83.6667	83.6667	83.6667	83.6667	13.3
58	1	1		2	2	1	48	22.5	1	2	1	500		56	2	60	0	1	134	35	79	124	63	0	2	6	9	5.2	4.4	3.7	7.1	127.17	126.72	126.28	162.82	125.43	0	0	0	0	0	0	0	0	80.4667	80.4667	80.4667	80.4667	80.4667
59	1		1	1	2	1	55	25.4	1	2	2		720	34	2	23	0	2	150	74.8	53	160	98	1	1	4	5.8					62.82	68.51	75.32	52.38	48.36	0	0	0	0	0	0	0	0	80.2333	80.2333	80.2333	80.2333	80.2333
60	1		1	1	2	2	41	20.6	1	2	6		1080	39	2	83	0	1	162	77.4	36	136	81	1	1	3	5.8	4.6	4	3.6	4.7	107.07		92.54	92.1	91.67	0	1	0	1	0	0	0	0	77.6	77.6	77.6	77.6	70.8333
61	1		1	1	2	2	42	15.3	1	2	3		720	21	2	15	0	1	166	99.8	46	104	59	1	1	4	3.6	5.1	5.5	4.2	4.8	105.52	119.8	103.67	91.05		0	1	0	1	0	0	0	0	76.1667	76.1667	76.1667	76.1667	38.1
62	1		1	1	2	1	46	24.6	1	2	2.5		720	43	2	11	0	1	102	52	34	131	82	1	2	4	3.7	6.1	4.6	5.1	6.1		38.53	43.61	43.42	43.23	0	0	0	0	0	0	0	0	74.2333	74.2333	74.2333	74.2333	74.2333
63	1	1		1	2	1	46	22.9	1	2	3	1000		52	1	21	0	2	233	150.4	61	116	68	1	2	5	3.4	3.4	5.6	5.5	5.3	48.96	52.81	57.31	57.1	52.24	0	1	0	1	0	0	0	0	74.2333	74.2333	74.2333	74.2333	37.3
64	1	1		2	2	1	40	19.4	1	2	3	1000		38	2	44	0	1	179	111	55	120	70	0	1	4	6.1	7.1	7.2	6.4	7.3	79.85	61.41	69	69	60.51	0	1	0	1	0	0	0	0	85.5667	85.5667	85.5667	85.5667	13.5333
65	1	1		2	2	1	45	22.1	1	2	2	250		52	2	67	0	1	163	102.6	43	128	80	1	2	6	5.4	5.5	4.6	5.9	6.4		42.69	57.56	57.35	51.2	0	0	0	0	0	0	0	0	71.2	71.2	71.2	71.2	71.2
66	1		1	1	2	1	58	22.4	1	2	3.5		1080	58	2	52	0	1	164	96.4	32	129	77	1	1	5	5.2										0	0	0	0	0	0	0	0	69.8	69.8	69.8	69.8	69.8
67	1		1	1	2	1	50	25.5	1	2	6		720	37	1	1	0	2	150		30	141	90	0	0	0	6.5	4	6.5	5.2		61.78	93.94	74.14	55.85		0	0	0	0	0	0	0	0	58.2667	58.2667	58.2667	58.2667	58.2667
68	1		1	2	2	1	36	39	1	2	2		720	55	1	48	0	1	211	118.6	70	108	70	0	2	4	11.5	5.4	3.1	3.2		57.35	57.35	57.15	45.98		1	0	0	1	0	0	0	0	58.4	58.4	58.4	58.4	58.4
69	1		1	2	1	2	56	23	1	2	3		720	35	1	4	0	1	190	89.4	85	130	80	1	0	1	5.3	5.6	2.9	4.3		81.16	70.45	93.65	79.85		0	0	0	0	0	0	0	0	58	58	58	58	58
70	1	1		1	2	1	65	23.6	1	2	4	1000		52	2	12	0	1	182	106.6	44	130	80	0	0	3	7.8	4.9	5.1	4.2		70.02	63.09	77.58	69.25		0	0	0	0	0	0	0	0	57.7667	57.7667	57.7667	57.7667	57.7667
71	1	1		2	1	2	38	33.7	1	2	3	500		43	1	0	0	1	190	130	47	119	74	1	1	3	4.4	4.3		5.1			90.49	90.09	89.69		0	0	0	1	0	0	0	0	56.8333	56.8333	56.8333	56.8333	56.8333
72	1		1	1	2	1	39	21.8	1	2	2		1080	48	2	6	0	2	181	124	36	114	66	0	2	6	6.4	4.8	6.2	11.8		89.69	102.32	88.96	88.61		1	1	0	1	0	0	0	0	56.6	56.6	56.6	56.6	47.6
73	1	1		1	2	1	39	23.8	1	2	1.5	1000		51	2	6	0	2	200	122	56	128	72	0	0	0	9.5	5.4	3.2	4.5		63.58	48.96	57.53	62.86		0	0	0	0	0	0	0	0	56.6	56.6	56.6	56.6	56.6
74	1		1	1	2	2	23	24.6	1	2	4		720	59	2	90	0	1	155	91	50	116	75	1	0	0	4.2	6.8	7.6	6.5		61.76	51.52	61.35	61.15		0	0	0	0	0	0	0	0	56.0667	56.0667	56.0667	56.0667	56.0667
75	1		1	1	2	2	48	27.7	1	2	1.5		720	53	2	0	0	2	178	105.6	42	140	90	1	2	5	4.9	6.3	6.2	4.4		69.76	62.86	69.25	69		0	0	0	0	0	0	0	0	55.6	55.6	55.6	55.6	55.6
76	1		1	1	2	1	48	21.3	1	2	7		360	28	2	48	0	1	153	85	34	101	69	1	0	1	4.4	3	5	5.5		47.89	44.52	44.23	43.94		0	1	0	1	0	0	0	0	52.8667	52.8667	52.8667	52.8667	12.2
77	1	1		2	2	1	55	28.6	1	2	2	1000		46	2	96	0	1	178		39	116	71	1	0	0	2.3					32.22	37.06	43.54	43.54		1	0	0	1	0	0	0	0	52.3333	52.3333	52.3333	52.3333	52.3333
78	1		1	2	1	2	63	18.9	1	1	8		720	29	2	24	0	1	183	88	48	106	64	0	2	4	10.9	4.3	8.2			40.77	40.5	23.25			0	0	0	0	0	0	0	0	50.3	50.3	50.3	50.3	50.3
79	1	1		1	2	2	41	21.7	1	2	2	1000		57	2	36	0	2	174		48	116	67	1	2	5	5.5	4.9	4.5			99.29	115.04	85.79			0	0	0	0	0	0	0	0	50.4667	50.4667	50.4667	50.4667	50.4667
80	1		1	1	2	1	48	24.1	1	2	4		720	50	2	32	0	1	177	86	48	132	85	1	1	4	5.7	6.6	5.3			42.7	19.11	22.88			0	1	0	1	0	0	0	0	50.2667	50.2667	50.2667	50.2667	26.6667
81	1		1	1	1	2	20	24.9	1	2	3		720	48	1	19	0	1	200		48	120	70	0	2	4	7.5	4	4.2			102.75	89.32	88.96			1	0	0	1	0	0	0	0	49.8333	49.8333	49.8333	49.8333	49.8333
82	1	1		2	2	1	53	23.4	1	2	5	1000		54	1	120	0	1	141		49	112	68	1	2	6	5.4		4.4			65.01	46.47	57.15			0	1	0	1	0	0	0	0	49.8333	49.8333	49.8333	49.8333	37.7
83	1	1		1	2	1	55	18.8	1	2	2	500		50	2	120	0	1	188		61	129	71	1	1	4	5.4	3.9	4.5			78.78	88.61	78.16			0	0	0	0	0	0	0	0	49.7333	49.7333	49.7333	49.7333	49.7333
84	1		1	2	2	2	20	24.7	1	2	1		720	31	2	96	0	1	203		50	105	65	1	0	0	4	3.7	3.5			72.56	96.37	95.79			0	0	0	0	0	0	0	0	48.8	48.8	48.8	48.8	48.8
85	1	1		2	1	2	56	23.2	1	2	4	1000		32	2		0	1	205	104.3	79	118	69	1	1	3	4.3	4.8	4.3	4.9	3.3	72.11	71.67	71.25	94.68	62.39	0	0	0	0	0	0	0	0	77.0333	77.0333	77.0333	77.0333	77.0333
86	1	1		1	1	1	47	29.2	1	2	11	1000		43	2	1	0	2	143	81.5	51.8	135	78	1	2	6	3.4	3.4	5	5.3	5.6	59.97	59.7	59.43	64.9	64.62	0	0	0	0	0	0	0	0	76.8	76.8	76.8	76.8	76.8
87	1	1		1	2	2	68	23.8	1	2	8	1000		60	1	127	0	2	234	159	53.2	129	69	1	2	6	4.2	3.8				75.97	44.02				0	0	1	1	0	0	0	0	75.7667	75.7667	75.7667	75.7667	75.7667
88	1	1		2	1	1	59	18.7	1	2	6	1000		55	2	8	1	1	211	110.5	73.9	137	71	0	2	6	7	7	9.5	5.3	5.4	57.35	64.54	64.31	64.09	45.82	1	1	1	1	0	0	0	0	75.6333	75.6333	75.6333	75.6333	49.2333
89	1	1		1	1	2	36	22.5	1	2	4	1000		36	2	0	0	2	194	128.7	44.8	122	70	1	1	4	5	5.5	5.1	6.8	7.5	62.12	67.76	74.52	74.14	82.35	0	0	0	0	0	0	0	0	74.7	74.7	74.7	74.7	74.7
90	1	1		1	1	1	24	24.8	1	2	4	1000		52	1	41	0	2	161	91.6	71.8	104	56	1	0	1	4.9					117.97					0	0	0	0	0	0	0	0	73.5333	73.5333	73.5333	73.5333	73.5333
91	1	1		1	1	1	52	22.4	1	2	6	1000		57	2		0	2	168	82.7	65.6	130	70	1	1	2	5.1	3.9	4.7	1.5	4.4	34.49	56.5	56.31	56.12	55.94	0	0	0	0	0	0	0	0	72.1333	72.1333	72.1333	72.1333	72.1333
92	1	1		1	1	1	57	23.2	1	1	5	1000		46	2	53	1	2	226	136.4	72.7	114	72	1	0	2	5.3	6.2	6.8	7.9	8.5	64.9	64.62	89.69	89.32	78.78	0	1	0	1	0	0	0	0	71.2	71.2	71.2	71.2	48.7333
93	1	1		1	1	2	44	17.6	1	2	5	1000		18	2	1	0	1	164	123.2	42.6	133	80	1	1	3	2.9	5.3	5	3.9	7.8	86.24	64.61	63.97	75.71	58	0	0	0	0	0	1	0	1	38.3667	70.5	70.5	38.3667	70.5
94	1	1		1	1	2	43	23.9	1	2	5	1000		38	2	1	0	2	215	151	48.5	113	78	1	0	0	4.5					83.19					0	0	0	0	0	0	0	0	69.8	69.8	69.8	69.8	69.8
95	1	1		1	2	1	34	28.6	2	2	6	1000		58	1	85	0	2	185	118.3	38.4	154	73	0	2	6	9.5	5.6	4.1	5.1	5	86.37	76.22	75.97	97.95	85.23	0	0	0	0	0	0	0	0	69.5333	69.5333	69.5333	69.5333	69.5333
96	1	1		1	1	2	25	19.6	2	2	10	1000		23	2	2	0	2	199	116.2	78.6	138	67	0	2	6	7.8	5.6	6.3	5.3	6	103.67	91.05	90.32	60.79	65.73	0	0	0	0	0	0	0	0	69.1	69.1	69.1	69.1	69.1
97	1	1		2	1	1	33	19.9	1	2	7	1000		32	2	6	0	1	199	135	43.7	127	80	0	0	2	7	10	10	5.7	6.5	115.13	82.11	113.77	113.12	94.16	0	0	0	0	0	0	0	0	67.7	67.7	67.7	67.7	67.7
98	1	1		1	1	2	45	23	1	2	5	1000		48	2	0	0	1	211	104.7	57.7	116	67	1	2	6	5.2	9.1	7.6	6.5	4.2	49.74	53.64	58.2	63.58	57.75	0	0	0	0	0	0	0	0	67.4667	67.4667	67.4667	67.4667	67.4667
99	1	1		1	1	1	19	27.9	1	1	8	1500		43	2	0	1	2	214	140.3	56	120	70	1	1	3	4.3	10.4	4.4	4.3	4.1	72.72	65.47	72.39	72.07	71.45	0	0	0	0	0	0	0	0	67.2333	67.2333	67.2333	67.2333	67.2333
100	1	1		1	1	1	25	27.7	1	2	6	1000		26	1	1	0	2	191	112.9	36.4	133	86	1	1	3	5.5	4.4	5.3	4.5	5.3	48.59	60.34	55.33	41.83	44.23	0	0	0	0	0	1	0	1	36.3667	66.1667	66.1667	36.3667	66.1667
101	1		1	2	1	1	58	19.5	1	1	5		720	57	1	1	0	2	173	70.9	61.4	120	68	0	2	5	6.1	4.8	6.7	6.8	5.5	73.67	85.65	85.36	85.07	63.44	0	1	0	1	0	0	0	0	66.7667	66.7667	66.7667	66.7667	47.6
102	1	1		1	1	2	50	24.2	1	1	2.5	1000		50	2	23	0	2	143	86.1	46.1	120	80	1	2	6	3.5	2.9	6	4.4	6.8	49.34	45.62	48.96	52.81	48.59	0	0	0	0	0	0	0	0	66.5333	66.5333	66.5333	66.5333	66.5333
103	1	1		1	1	1	30	23.6	1	2	4	1000		52	1	0	0	2	238	172.9	67.8	130	69	0	1	3	7.1	7.1	11.2	8.6		78.16	100.74	77.58	77.3		0	0	0	0	0	0	0	0	65.3667	65.3667	65.3667	65.3667	65.3667
104	1	1		2	1	1	35	18.1	1	2	4	1000		33	1	0	0	1	269	180.8	84.9	104	60	0	2	6	6.1	5.9	4.7	6.3		114.44	113.77	139.61	138.83		0	0	0	0	0	0	0	0	63.9667	63.9667	63.9667	63.9667	63.9667
105	1	1		1	1	1	26	28.7	1	2	6	2000		55	1	2	0	2	165	88.4	45.1	123	70	1	1	2	5.4	1.5	5.4	3.6		100	69	15.5	17.44		1	1	0	1	0	1	0	1	27.5	62.5667	62.5667	27.5	50.7333
106	1	1		2	1	1	28	27.8	1	2	8	1000		48	2	0	0	1	273	177.5	84.5	133	86	0	1	3	7.9	6.8	7.7	6.1		88.94	88.57	75.62	65.75		0	0	0	0	0	0	0	0	62.5667	62.5667	62.5667	62.5667	62.5667
107	1	1		1	1	2	52	22.4	1	1	4.5	1000		56	1	0	0	2	176	103.3	52.2	121	75	1	2	6	5.8	8.4	6.1	7.4		62.41	48.07	56.5	47.74		0	0	0	0	0	1	0	1	2.93333	62.3333	62.3333	2.93333	62.3333
108	1	1		2	1	1	48	19.3	1	1	2	1000		48	2	0	0	1	244	156.2	58.1	110	70	1	2	4	4.5	3.7	8.3	3.8		76.24	88.57	47.36	29.55		0	0	0	0	0	1	0	1	33	62.1	62.1	33	62.1
109	1	1		1	1	2	39	26.1	1	2	6	1000		44	2	1	0	2	191	97	54.3	135	94	1	1	4	5.2	6.7	3.2	4.5		91.25	90.85	90.45	79.75		0	0	0	0	0	0	0	0	61.1667	61.1667	61.1667	61.1667	61.1667
110	1	1		2	1	1	57	21	1	2	10	1000		52	2	34	0	1	272	153.3	71.4	105	68	0	1	5	7.5	5.4	6.9	5.8		51.96	65.25	57.56	46.47		0	0	0	0	0	0	0	0	60.2333	60.2333	60.2333	60.2333	60.2333
111	1	1		1	1	1	37	33.4	1	2	4	1000		40	2	0	0	2	232	118.4	35.6	141	90	1	1	3	4.6	5.8				73.77	81.94				0	0	0	0	0	0	0	0	58.1333	58.1333	58.1333	58.1333	58.1333
112	1	1		1	1	2	50	22.3	1	2	3.5	1000		58	2	24	0	2	222	109.7	70.2	118	69	1	1	3	4.8	7.6	9.8	5.2		76.22	68.28	61.55	75.72		0	0	0	0	0	0	0	0	57.4333	57.4333	57.4333	57.4333	57.4333
113	1	1		1	1	2	42	22.1	1	2	4	1000		49	2	159	0	2	206	104.6	63.2	114	78	0	1	5	9.4	7.2	7.1	12.2		79.09	78.78	78.47	70.02		0	0	0	0	0	0	0	0	56.9667	56.9667	56.9667	56.9667	56.9667
114	1	1		2	1	2	50	26.8	1	2	6	1000		53	2	5	0	1	240	121.1	82	105	56	1	0	0	4.4					74.75					0	0	0	0	0	0	0	0	56.9667	56.9667	56.9667	56.9667	56.9667
115	1	1		1	1	1	19	25.3	1	2	5	1500		47	2	11	0	1	182	82.6	53.1	130	82	0	1	3	7.5	5.9	3.8	3.1		90.06	102.75	89.32	118.89		0	0	0	0	0	0	0	0	55.3333	55.3333	55.3333	55.3333	55.3333
116	1	1		2	1	2	22	23.3	1	2	3	1000		48	2	224	0	1	199	104.4	67	117	70	0	2	4	10.2	8.7	6.8			88.94	75.93	88.22			0	0	0	0	0	0	0	0	52.5333	52.5333	52.5333	52.5333	52.5333
117	1	1		2	1	2	27	22.7	1	2	3.5	1000		53	1	42	0	1	179	63.5	82.1	130	91	0	0	1	7.6	5.7	5.6			74.75	86.56	103.41			0	0	0	0	0	0	0	0	51.1333	51.1333	51.1333	51.1333	51.1333
118	1	1		1	1	2	44	20.9	1	1	6	1000		47	2	1	0	2	176	98	51.9	108	70	0	2	4	8.5	6.2	9			79.75	79.42	70.86			0	0	0	0	0	0	0	0	49.0333	49.0333	49.0333	49.0333	49.0333
119	1	1		2	1	2	50	17.6	1	2	4	1000		24	2	0	0	1	233	132.7	64.3	112	76	1	1	2	4.7	4.2	6.9			87.4	86.7	86.04			0	0	0	0	0	0	0	0	45.7667	45.7667	45.7667	45.7667	45.7667
120	1	1		1	1	1	58	22.7	1	1	2.5	1000		22	2	10	0	2	221	123.8	36.1	128	69	0	1	4	6.2	9.5	5.2			75.03	103.67	81.56			0	0	0	0	0	0	0	0	45.5333	45.5333	45.5333	45.5333	45.5333
121	1	1		1	1	1	40	24.7	1	2	3	1000		56	2	19	0	2	262	158.2	55.9	131	71	0	1	3	6	5.5	5.5			68.75	86.37	76.22			0	0	0	0	0	1	0	1	2.73333	45.3	45.3	2.73333	45.3
122	1	1		1	1	2	25	26.2	1	2	7	1500		54	2	13	0	2	177	91.7	51.9	135	79	1	1	3	5.8	5.5	5.6			87.61	87.29	86.98			0	0	0	0	0	0	0	0	44.2667	44.2667	44.2667	44.2667	44.2667
123	1	1		2	1	1	58	22.4	1	1	7	1000		30	2	12	0	2	196	125.3	52.8	119	81	1	1	3	5.8	4	5.2			83.66	83.12	72.11			0	0	0	0	0	0	0	0	44.1333	44.1333	44.1333	44.1333	44.1333
124	1	1		2	1	1	30	22.2	2	2	4	1000		33	2	24	1	1	165	87	45.1	120	80	0	1	4	6.6	6.7	8.2			63.47	63.1	56.2			0	0	0	0	0	0	0	0	43.6667	43.6667	43.6667	43.6667	43.6667
125	1	1		1	2	1	40	25	1	2	2	1000		43	2	97	0	2	182	89	57	119	70	1	2	6	5.7	10.7	9.5	6.2	5	91.67	72.39	80.44	103.62	90.06	1	0	0	1	0	0	0	0	86.9	86.9	86.9	86.9	86.9
126	1	1		1	2	2	55	22.4	1	2	2	1500		56	2	31	0	2	131	58	48	141	93	1	0	1	2	3.4	4	4.2	5.3	48.24	30.9	21.53	24.23	26.39	1	0	0	1	0	0	0	0	86.3667	86.3667	86.3667	86.3667	86.3667
127	1	1		1	2	2	56	21.1	1	2	5	1000		52	2	87	0	1	147	76	64	119	76	1	0	4	3.9	4.1	3.2	1.4	4.3	57.75	63.09	62.86	62.63	62.41	0	1	0	1	0	0	0	0	86.2	86.2	86.2	86.2	73.0667
128	1	1		1	1	1	33	18.4	1	2	2.5	1000		34	2	0	0	2	130	60	72	133	85	0	2	4	7.4	7.2	4.6	4.6	4.2	68.9	68.51	68.13	74.92	74.52	1	1	0	1	0	0	0	0	85.2333	85.2333	85.2333	85.2333	69.9667
129	1	1		1	1	2	57	23.2	1	2	3	1000		61	1	19	0	2	225	117	101	126	62	0	2	5	6.5	4.3	4.8	4.3	1	75.72	67.83	75.47	74.99	66.97	1	1	0	1	0	0	0	0	84.3	84.3	84.3	84.3	71.0667
130	1	1		2	1	1	38	20.6	1	1	3	1000		34	2	5	0	1	211	102	83	108	75	0	1	3	7.7	5.2	4.8	6.7	6.4	71.25	70.85	70.45	80.27	79.85	0	0	0	0	0	0	0	0	83.6667	83.6667	83.6667	83.6667	83.6667
131	1	1		1	1	1	26	20.8	1	2	2	1000		51	2	0	0	2	217	131	74	128	78	1	1	3	5.8	9.7	3.1	2.2	2.7	53.22	70.02	63.09	62.86	57.1	1	1	0	1	0	0	0	0	83.3333	83.3333	83.3333	83.3333	34.6333
132	1	1		1	1	2	37	24.5	1	2	2	1000		43	2	2	0	2	205	129	65	152	91	1	2	5	5.1	4.2	5.7	4	2.1	65.77	72.39	65.18	80.09	79.75	1	1	0	1	0	0	0	0	82.9	82.9	82.9	82.9	74.3333
133	1	1		1	1	2	48	16	1	2	5	1000		21	2	0	0	2	171	116	38	127	71	1	1	3	2.2	5.2				54.3	53.83				0	0	0	0	0	0	0	0	82.4	82.4	82.4	82.4	82.4
134	1	1		1	1	1	30	23.4	1	2	2	1000		62	1	11	0	2	177	92	55	136	62	0	0	2	7.8	4.5	3.1	2.8	2.3	85.23	84.69	84.69	84.43	96.42	1	1	0	1	0	0	0	0	81.7333	81.7333	81.7333	81.7333	61.1333
135	1	1		1	1	2	50	18.2	1	1	2	1500		31	2	0	0	2	171	100	51	122	83	1	1	1	5.8	6	7.5	4.8	4.2	63.97	63.58	63.19	57.67	62.46	0	1	0	1	0	0	0	0	81.5	81.5	81.5	81.5	58.7667
136	1	1		2	1	2	57	17.8	1	2	2	1000		33	2	1	0	1	214	144	45	138	88	0	1	2	7.9	3.5	3.1	5.5	1.6	63.47	81.63	62.74	50.55	31.49	1	1	0	1	0	0	0	0	77.3	77.3	77.3	77.3	60.3333
137	1		1	1	1	2	60	22.4	1	2	2		720	63	1	1	0	1	173	118	43	121	66	1	2	5	3.8	3.2	4.8	3.8	4.6	67.39	67.18	74.76	84.17	83.92	1	1	0	1	0	0	0	0	77.2667	77.2667	77.2667	77.2667	23.1
138	1	1		1	1	1	50	23.8	1	2	2	1000		24	2	2	0	2	165	112	40	125	76	0	1	2	6.2	1.9	4	6.5	4.1	61.75	38.37	42.74	45.15	30.69	0	0	0	0	0	1	0	1	24.9667	77.0667	77.0667	24.9667	77.0667
139	1	1		1	1	2	39	21.6	1	2	4.5	1000		38	2	0	0	2	203	116	78	126	77	1	2	5	4.6	4.4	4.8	5.4	2.9	74.52	82.76	73.77	81.94	81.55	1	0	0	1	0	0	0	0	76.6	76.6	76.6	76.6	76.6
140	1	1		1	2	2	46	23.1	1	2	3	1000		55	1	101	0	2	201	104	67	157	111	1	2	5	5.6	4.1	7	7.8	3.5	77.3	69	76.75	76.48	98.61	1	1	0	1	0	0	0	0	76.3	76.3	76.3	76.3	64.0333
141	1	1		1	2	2	46	22.9	1	2	2.5	1000		30	2	33	0	2	165	102	44	121	79	1	2	4	4.1	6.8	4.8	4.3	3.9	47.24	30.08	36.55	40.78	34.23	1	1	0	1	0	1	0	1	16.2667	76.3	76.3	16.2667	12.6667
142	1	1		1	1	2	47	23.2	1	2	2	1000		63	1	1	0	2	170	114	43	127	65	0	1	4	6	6.1	6.8	6.7	6.2	60.95	67.39	55.23	60.39	54.9	0	0	0	0	0	0	0	0	76.1333	76.1333	76.1333	76.1333	76.1333
143	1	1		2	2	1	55	20.2	1	2	1	1000		48	2	73	0	2	149	48	82	101	65	0	2	4	9.4	6.5	4.2	3.5	5	52.79	66.28	75.62	75.32	75.03	0	1	0	1	0	0	0	0	76.0667	76.0667	76.0667	76.0667	48
144	1	1		1	2	1	55	25.1	1	2	2	1000		47	2	54	0	2	213	128	71	122	85	1	1	4	3.9	4.1	3.8	4.7	4.2	54.09	64.35	79.09	70.57	70.29	1	1	0	1	0	0	0	0	76.0667	76.0667	76.0667	76.0667	49.3333
145	1	1		2	1	2	33	20.8	1	2	3	1000		42	2	2	0	1	164	107	48	107	72	1	2	4	4.7	1.9	5.4	3.9	4	91.33	90.9	108.11	90.09	89.69	1	0	0	1	0	0	0	0	75.6667	75.6667	75.6667	75.6667	75.6667
146	1		1	1	1	2	46	16.6	1	1	2		720	18	2	0	0	1	189	94	80	121	82	0	1	5	6	7.9	4.4	4.3	4.9	55.96	51.64	69.68	63.37	46.99	0	0	0	0	0	0	0	0	74.9667	74.9667	74.9667	74.9667	74.9667
147	1		1	2	1	1	31	21.8	1	1	5		720	57	2	0	0	1	200	114	58	115	61	1	2	5	4.3	7.2	4.1	3.6	4.2	73.67	85.65	125.85	85.07	84.79	1	0	0	1	0	0	0	0	74.4667	74.4667	74.4667	74.4667	74.4667
148	1	1		1	1	1	72	20.7	1	2	4	1500		40	1	3	0	2	165	111	45	94	55	1	1	3	4	4.7	5.8	3.3	4.2	51.57	60.54	73.06	59.97	54.8	0	1	0	1	0	0	0	0	71	71	71	71	46.3333
149	1	1		1	2	1	61	21.5	1	2	1	1000		54	1	39	0	2	144	84	50	105	65	1	1	2	2.4	6.4	10.3	6.6	5	52.62	48.41	62.41	52.05	44.46	1	0	0	1	0	0	0	0	73.1333	73.1333	73.1333	73.1333	73.1333
150	1	1		2	2	1	61	21.2	1	2	2	1000		53	2	72	0	1	153	94	52	106	65	1	2	4	5.5					57.78	42.53				0	1	0	1	0	0	0	0	73.1333	73.1333	73.1333	73.1333	10.7333
151	1	1		2	2	2	53	20	1	2	2	1000		39	2	132	0	2	153	82	63	121	80	1	1	4	3.8	4.1	2.9	2.9	4.4	79.44	79.05	78.66	78.29	60.23	1	1	0	1	0	0	0	0	72.9333	72.9333	72.9333	72.9333	62.8333
152	1	1		1	1	2	25	19.7	1	2	6	1000		54	1	1	0	1	152	81	61	128	59	1	1	3	3.4	3	2.4	3.3	4.1	62.86	69.25	77.02	76.75	68.52	1	1	0	1	0	0	0	0	71.7	71.7	71.7	71.7	48.9333
153	1	1		1	1	2	47	27.5	1	1	6	1500		24	1	3	0	2	154	90	39	163	100	1	1	3	4.4	7.7	3	4.5	4.8	73.77	61.26	72.63	51.73	44.83	1	1	0	1	0	0	0	0	71.2333	71.2333	71.2333	71.2333	23.9333
154	1		1	1	1	2	36	24.8	1	2	2		720	43	2	5	0	1	164	68	83	133	81	1	2	5	4.3	4	8.2	5.8		59.97	59.7	59.43	59.17		1	1	0	1	0	0	0	0	65.1667	65.1667	65.1667	65.1667	50.6
155	1	1		1	1	1	71	23	1	2	3	1000		41	2	2	0	1	148	97	32	138	82	1	1	3	4.4	4.9	4.5	5.1		55.58	55.31	55.05	54.8		0	1	0	1	0	0	0	0	64.4667	64.4667	64.4667	64.4667	50.5667
156	1	1		2	1	1	24	22	1	1	3	1000		50	1	30	0	1	160	85	63	134	76	1	1	2	5.8	9	1.6	5.9		88.22	104.98	87.53	74.75		0	0	0	0	0	0	0	0	64	64	64	64	64
157	1	1		1	1	2	59	25.6	1	2	6	1000		34	1	5	0	2				148	86	0	1	3	13.4	4.8	6.9	9.7		37.99	40.09	37.58	30.45		1	0	0	1	0	1	0	1	30.6	63.7667	63.7667	30.6	63.7667
158	1		1	1	1	1	60	18.3	1	2	4		720	36	2	0	0	2	131	58	56	138	70	1	1	3	3.5	5.3	5.4	10.4		62.12	61.78	56.42	56.13		1	1	0	1	0	0	0	0	63.5333	63.5333	63.5333	63.5333	36.0667
159	1		1	1	1	2	37	21.3	1	2	2		900	41	2	0	0	2	186	91	53	149	93	1	1	4	5	4.6	6.1	6.3		73.41	81.55	72.72	80.8		1	1	0	1	0	0	0	0	63.3	63.3	63.3	63.3	24.4333
160	1	1		2	1	2	34	29.4	1	2	1.5	1000		60	2	1	0	1	145	80	49	103	62	1	0	1	5.7	4	4.2	5.2		85.07	125.43	84.51	100.97		1	1	0	1	0	0	0	0	61.6667	61.6667	61.6667	61.6667	47.5
161	1	1		1	1	2	57	20.9	1	2	2	1500		59	2	1	0	2	157	86	58	114	69	1	2	6	4.2	3.1	3.3	4.7		47.58	61.55	55.94	47.27		0	1	0	1	0	0	0	0	61.4333	61.4333	61.4333	61.4333	47.0333
162	1	1		2	1	1	52	28.4	1	2	2.5	1000		48	1	0	0	1	160	82	57	121	76	0	1	5	6	3.6	7.4	6.3		66.55	75.93	75.62	75.32		1	0	0	1	0	0	0	0	61.2	61.2	61.2	61.2	61.2
163	1	1		2	1	1	31	18.9	1	1	3	1000		57	2	2	0	1	161	93	59	116	62	0	1	3	6.3	4	3.2	4.5		56.95	73.42	63.87	63.65		1	0	0	1	0	0	0	0	60.7333	60.7333	60.7333	60.7333	60.7333
164	1	1		2	1	1	43	18.6	1	2	4	1000		48	2	3	0	1	175	83	71	104	64	1	1	3	5	4.5	6.7	4.9		76.24	75.93	88.22	87.87		0	0	0	0	0	0	0	0	60.2667	60.2667	60.2667	60.2667	60.2667
165	1	1		2	1	1	23	16	1	2	2	1000		47	2	1	0	1	206	100	82	121	77	1	0	2	3.2	5.9	5.3	4.1		106.7	106.25	105.82	75.62		1	1	0	1	0	0	0	0	60.0333	60.0333	60.0333	60.0333	48.0333
166	1	1		1	1	2	44	27.8	1	1	1.5	1500		42	2	12	0	2	130	62	35	116	63	0	2	5	10	3.3	4.2	4.9		105.51	81.17	72.39	72.07		1	0	0	1	0	0	0	0	60	60	60	60	60
167	1		1	1	1	2	63	24.8	1	2	3		900	33	1	0	0	2	251	167	80	105	71	1	1	3	4.1	4.2	5.7	5.8		85.54	96.03	68.51	84.08		1	1	0	1	0	0	0	0	59.8	59.8	59.8	59.8	50.3667
168	1	1		2	1	1	40	18.4	1	2	3	1000		44	2	0	0	2	211	106	91	95	60	1	1	4	4.7	5.1	4.6	4.7		67.71	77.22	107.16	89.31		0	1	0	1	0	0	0	0	59.3333	59.3333	59.3333	59.3333	48.5
169	1		1	2	1	1	57	23.2	1	1	4		720	50	2	0	0	1	230	135	74	113	74	1	2	5	3.1	5.4	5.2	6.1		66.01	87.87	104.57	104.18		1	0	0	1	0	0	0	0	58.8667	58.8667	58.8667	58.8667	58.8667
170	1	1		1	1	1	51	23.5	1	2	3	1500		27	2	0	0	2	155	102	42	132	79	1	1	1	3.3	3.7	3.8	9		72.09	71.58	64.82	70.62		0	1	0	1	0	0	0	0	58.1667	58.1667	58.1667	58.1667	37.8
171	1		1	2	1	1	23	22.5	2	1	6		900	45	2	3	0	1	219	140	58	131	81	1	1	3	4.5	2.8	3.8	3.2		90.09	76.88	89.31	88.94		1	0	0	1	0	0	0	0	57.7	57.7	57.7	57.7	57.7
172	1	1		1	1	1	60	21.9	1	2	1.5	1000		29	2	3	0	2	170	100	59	132	83	1	1	3	4.3	4.4	4.9			51.01	54.59	58.73			1	1	0	1	0	0	0	0	53.0333	53.0333	53.0333	53.0333	36.6
173	1	1		1	1	1	37	25.5	1	2	2	1000		40	2	3	0	2	129	69	37	148	95	0	1	3	6.3	6	5.2			106.53	81.94	105.51			0	0	0	0	0	0	0	0	52.5667	52.5667	52.5667	52.5667	52.5667
174	1		1	1	1	2	64	18.1	1	1	2		720	40	2	0	0	2	162	86	74	123	79	0	0	1	7.5	5.1	7.9			56.13	73.77	60.25			1	1	0	1	0	0	0	0	52.3333	52.3333	52.3333	52.3333	37.7
175	1	1		2	1	2	53	20	1	2	2	1000		34	2	4	0	1	200	106	102	117	70	1	1	3	2.9	5.9	4.7			63.1	81.16	70.07			0	0	0	0	0	0	0	0	52.1	52.1	52.1	52.1	52.1
176	1	1		1	1	2	71	25.2	1	2	4	1500		46	1	4	0	1	127	92	31	149	86	1	1	3	5.7	4.2	4.7			40.65	54.09	49.74			0	0	0	0	0	0	0	0	51.8667	51.8667	51.8667	51.8667	51.8667
177	1	1		1	1	2	47	24.2	1	2	4	1250		49	2	0	0	2	175	107	67	122	75	0	1	5	6.4	7	5			70.86	78.78	78.47			1	0	0	1	0	0	0	0	51.1667	51.1667	51.1667	51.1667	51.1667
178	1	1		2	1	2	21	20.5	1	2	1.5	1000		52	1	5	0	1	191	95	53	97	54	0	1	3	6.1	5.3	5.8			104.57	104.18	103.79			0	0	0	0	0	0	0	0	50.4667	50.4667	50.4667	50.4667	50.4667
179	1	1		1	1	2	51	26.7	1	2	1	1000		53	1	1	0	2	178		44	153	86	1	2	5	4.4	5.6	5.2			63.09	77.58	69.25			1	0	0	1	0	0	0	0	50.2333	50.2333	50.2333	50.2333	50.2333
180	1		1	1	1	2	53	21.6	1	2	2		360	54	2	0	0	2	202	107	35	136	89	1	1	4	4.6	10.4	7			69.5	62.63	69			1	0	0	1	0	0	0	0	50	50	50	50	50
181	1	1		2	1	1	50	20.4	1	2	3	1000		48	2	0	0	1	148	64.6	69	128	84	0	1	3	6	7.1	6.3			66.55	58.69	88.22			0	0	0	0	0	0	0	0	49.5333	49.5333	49.5333	49.5333	49.5333
182	1		1	1	1	2	48	22.3	1	1	2		900	54	2	0	0	3	193	119	55			1	1	5	4	5.5	4.2			57.31	57.1	48.24			1	0	0	1	0	0	0	0	49.3	49.3	49.3	49.3	49.3
183	1	1		1	1	2	54	19.3	1	2	2	250		54	2	2	0	2	206	154	38	125	83	1	2	6	4.4	4.3	5.8			87.61	100	86.98			1	1	0	1	0	0	0	0	47.9	47.9	47.9	47.9	36.8667
184	1	1		1	1	1	44	25.7	1	2	1.5	1500		46	1	0	0	2	187	121	48	125	67	1	0	0	4	6.8	6.1			64.9	71.45	71.15			1	0	0	1	0	0	0	0	47.6667	47.6667	47.6667	47.6667	47.6667
185	1		1	2	1	1	37	19.3	1	2	5		720	35	2	47	0	1	164	92	63	138	94	0	2	5	6	2.9	4			70.85	70.45	55.59			1	0	0	1	0	1	0	1	32.6333	47.2	47.2	32.6333	47.2
186	1	1		1	1	2	46	32.1	1	2	6	1500		43	2	192	0	2	123	56	46	117	89	1	1	3	5.9	7.5	4.2			65.77	72.07	72.07			1	0	0	1	0	0	0	0	46.9667	46.9667	46.9667	46.9667	46.9667
187	1	1		1	1	2	47	23.9	1	1	1.5	1000		51	2	3	0	2	173	96	67	131	88	1	2	4	5.3	3.3	4.1			63.58	70.02	63.09			0	0	0	0	0	0	0	0	46.2667	46.2667	46.2667	46.2667	46.2667
188	1	1		1	1	2	53	26.7	1	2	6	1250		41	2	0	0	2	191	119.6	54	136	88	1	1	4	4.6	5.6	4.9			73.41	81.55	81.17			0	1	0	1	0	0	0	0	45.8	45.8	45.8	45.8	37.9667
189	1	1		1	1	2	47	18.1	1	2	4	1000		20	2	2	0	2	148	75	78	123	66	0	1	2	7.5	9.2	4.5			76.43	82.95	82.95			0	0	0	0	0	0	0	0	45.8	45.8	45.8	45.8	45.8
190	1	1		2	1	1	32	20.6	1	2	4	1000		55	1	48	0	1	158	95	52	122	56	1	1	3	3.5	2.8	4.6			86.56	64.54	85.95			1	0	0	1	0	0	0	0	45.3333	45.3333	45.3333	45.3333	45.3333
191	1	1		2	1	1	55	18.4	1	1	1.5	500		53	2	0	0	1	203	121	84	93	63	1	2	4	4.7	3.9	5.4			65.25	74.47	74.2			1	0	0	1	0	0	0	0	45.3333	45.3333	45.3333	45.3333	45.3333
192	1	1		1	1	2	34	25.3	1	2	2	1000		38	2	0	0	3	152	69	87	138	87	0	2	6	6.7	1.7	4			67.4	67.06	60.83			1	1	0	1	0	0	0	0	45.0667	45.0667	45.0667	45.0667	34.7333
193	1	1		1	1	2	56	26.6	1	2	2	500		32	2	25	0	1	220	159	48	127	87	0	1	3	6.3	4.4				53.9	53.57				0	0	0	0	0	0	0	0	39.5	39.5	39.5	39.5	39.5
194	1	1		1	1	2	54	25.6	1	2	4	1500		54	2	12	0	2	169	82	85	126	79	0	2	6	7.5	7.1				42.05	52.42				1	1	0	1	0	0	0	0	38.8	38.8	38.8	38.8	23.9667
195	1		1	1	1	2	44	23.1	1	1	2.5		360	47	1	6	0	2	135	82	54	109	54	1	2	5	4.2	4.2				90.06	89.69				0	0	0	0	0	0	0	0	38.3333	38.3333	38.3333	38.3333	38.3333
196	1	1		1	1	2	46	20.5	1	2	2	1000		54	2	0	0	2	199	136	50	110	73	0	2	4	6.9	5.6				52.62	87.29				0	0	0	0	0	0	0	0	37.6333	37.6333	37.6333	37.6333	37.6333
197	1	1		1	1	2	56	25	1	2	3.5	1000		32	2	6	0	1	136	77	58	118	79	0	1	3	8.8	4	5.1	4.4		50.03		40.31	45.58		0	0	0	0	0	0	0	0	64.9667	64.9667	64.9667	64.9667	64.9667
198	1	1		1	2	1	42	28.7	1	2	2	1000		55	2	70	0	2	136	87	41	103	66	0	2	5	9.2	4.2	3.9	6.9		100	99.64	115.83	115.43		0	0	0	0	0	0	0	0	65	65	65	65	65
199	1		1	1	1	1	43	28.9	1	2	3		720	46	2	0	0	2	133	79	46	128	71	0	2	6	6.1	7.7	6.5	2.6		64.9	54.09	49.74	58.43		0	0	0	0	0	0	0	0	61.4667	61.4667	61.4667	61.4667	61.4667
200	1		1	1	1	2	33	26.1	1	2	2		720	35	1	7	0	2	100	60	43	104	75	1	1	4	4.6	7.3	5.1	3.2		109.38	84.08	94.44	93.94		0	0	0	0	0	0	0	0	61.2333	61.2333	61.2333	61.2333	61.2333
201	1	1		1	2	1	54	20.6	2	2	1.8	1000		45	2	135	0	2	110	61	46	120	69	1	1	4	4.6	2.3	2.3	4.5		46.77	46.56	49.95	40.3		0	1	0	1	0	0	0	0	60.8	60.8	60.8	60.8	36.8667
202	1	1		1	1	2	45	24.4	2	1	2.5	1000		57	2	20	0	2	145	97	50	131	94	0	2	4	9.5	6.9	5.6	3.8		52.05	56.5	61.76	56.12		0	0	0	0	0	0	1	1	57.0333	21.8667	57.0333	21.8667	57.0333
203	1		1	1	1	2	31	24.1	1	2	5		720	58	1	0	0	2	145	84	56	127	69	1	1	3	5.3	8.5	5.8	3.1		51.87	51.69	61.55	61.35		0	0	0	0	0	0	0	0	56.3333	56.3333	56.3333	56.3333	56.3333
204	1		1	2	2	1	43	19.3	2	2	2.5		720	39	2	51	1	1	171	107	66	142	94	1	2	4	5.2	7.2	5.2	8.9		79.44	61.1	78.66	78.29		0	1	0	1	0	0	0	0	55.8333	55.8333	55.8333	55.8333	35
205	1		1	1	2	2	63	21.5	1	2	1.5		720	56	2	80	0	1	206	137	62	129	80	1	2	6	4.1	3	4.9	5.4			52.05	68.52	61.76		0	0	0	0	0	0	0	0	53.4667	53.4667	53.4667	53.4667	53.4667
206	1	1		1	2	1	45	25.8	1	2	2	500		53	1	17	0	2	109	67	36	116	79	0	2	6	7.5	5	6.6			42.21	57.31	62.41			0	0	0	0	0	0	0	0	50.6667	50.6667	50.6667	50.6667	50.6667
207	1	1		1	1	1	54	26.6	1	2	4	1000		63	1	6	0	1	135	84	50	124	80	0	0	1	6.1	4.1	4.5			67.39	74.99	84.43			0	0	0	0	0	0	0	0	49.8	49.8	49.8	49.8	49.8
208	1	1		2	1	1	20	18.6	1	2	4	1000		52	2	6	0	1	166	79	91	101	75	1	1	2	4.4	5.6	4.8			65.5	74.75	86.88			0	0	0	0	0	0	0	0	48.7	48.7	48.7	48.7	48.7
209	1		1	1	2	1	44	19.2	1	2	3		720	42	1	85	0	2	82	47	36	99	65	0	1	5	7.1	6.6	3.9			81.55	91.67	91.25			0	0	0	0	0	0	0	0	48.7	48.7	48.7	48.7	48.7
210	1		1	1	1	1	25	27.6	1	2	4		720	54	1	3	0	2	129	86	37	120	80	0	1	3	10.2	5.8	6.2			77.58	44.94	62.41			0	0	0	0	0	0	0	0	47.2333	47.2333	47.2333	47.2333	47.2333
211	1	1		2	1	2	47	25	2	1	3	500		45	2	84	0	1	119	64	53	120	80	1	0	0	4.7	3.2	2.6			67.41	53.47	47.95			1	1	0	1	0	0	0	0	45.8333	45.8333	45.8333	45.8333	23.5333
212	1	1		1	1	2	63	23.6	2	2	4.5	1000		32	2	1	0	2	203	108	90	120	80	0	1	3	8.8	3.7	4.4			53.9	38.44	36.12			0	0	0	0	0	0	0	0	43.9667	43.9667	43.9667	43.9667	43.9667
213	1		1	1	1	2	51	23.2	1	2	1		720	50	2	9	0	2	104	54	41	116	80	1	1	3	3.4	4.6				57.97	57.97				0	0	0	0	0	0	0	0	42.5667	42.5667	42.5667	42.5667	42.5667
214	1		1	1	1	2	47	17.8	2	1	3		720	60	2	1	0	1	174	90	78	120	81	0	2	5	6.7	8.4	8.3			68.05	75.72	75.72			0	0	0	0	0	0	0	0	40	40	40	40	40
215	1		1	1	1	2	47	25.6	1	1	2		720	51	2	4	0	2	105	56	49	137	82	1	1	5	5.8	8				49.15	48.96				0	0	0	0	0	1	0	1	1.86667	39.7667	39.7667	1.86667	39.7667
216	1		1	1	1	2	18	20.8	1	2	2		1080	22	2	1	0	1	144	84	51	128	87	1	0	3	4.3	4.6	4.4	5.2	18.8	67.82	57.5	67.26	66.73	60.34	0	1	0	1	0	0	1	1	85.8	15.2667	85.8	15.2667	24.3333
217	1		1	2	2	1	51	16.6	1	2	2		360	47	1	60	0	1	155	81	61	149	90	0	2	5	6.4					40.13					0	0	1	1	0	1	0	1	0.433333	85.6667	85.6667	0.433333	85.6667
218	1		1	2	1	2	39	28.8	1	2	2		1080	60	2	2	0	1	194	104	89	120	80	0	1	3	6	6.5	5.7	8.5	8.4	56.37	56.18	56.18	50.01	62.84	0	0	0	0	0	1	0	1	0.4	85.5	85.5	0.4	85.5
219	1		1	1	1	2	28	22.7	1	2	0.5		1080	54	2	2	0	2	167	107	48	106	76	1	1	3	4.9	5.2				69.5	29.56				0	0	0	0	0	0	0	0	85.4333	85.4333	85.4333	85.4333	85.4333
220	1		1	1	1	2	64	23	1	2	4		360	65	2	0	0	2	131	61	52	118	82	0	2	4	7.8	6.8	4.8	3.5	5.1	55.23	55.06	54.9	54.73	66.18	0	0	0	0	0	0	0	0	85.2333	85.2333	85.2333	85.2333	85.2333
221	1		1	2	1	1	25	18.7	1	2	4.5		360	50	2	1	0	1	173	73	101	102	76	0	1	2	7.4	3.8	5.9	4.9	6.5	66.01	65.75	65.5	65.25	74.47	0	0	0	0	0	0	0	0	85.2	85.2	85.2	85.2	85.2
222	1		1	1	2	1	65	24.4	1	2	3		1080	51	2	59	0	2	166	88	65	134	89	1	2	5	4.3	3	5.4	5.9	4.3	63.58	63.33	57.53	69.5	69.25	0	1	0	1	0	0	0	0	84.6	84.6	84.6	84.6	72.3333
223	1		1	2	2	1	65	18.1	1	2	4		720	53	2	69	0	1	133	70	49	130	82	1	1	4	4.8	2	3.9	3.6	3.1	65.25	57.56	57.35	57.15	64.31	0	0	0	0	0	0	0	0	84.6	84.6	84.6	84.6	84.6
224	1		1	1	2	1	17	18.7	1	2	2		1080	33	2	56	0	2	159	95	55	119	85	1	0	0	5.2	6.3	5.7	2.4		76.63	68.9	40.31	7.97		0	0	0	0	1	0	0	1	84.3333	84.3333	46.5333	46.5333	84.3333
225	1		1	1	1	2	53	21.8	2	1	10		360	30	2	0	0	1	221	140	73	128	76	1	1	2	4	5.5	5	6.9	5.5	44.23	58.73	53.9	43.41	49.44	0	0	0	0	0	0	0	0	84.2667	84.2667	84.2667	84.2667	84.2667
226	1		1	1	1	2	33	16.8	1	2	2		1080	29	2	0	0	1	176	108	54	113	70	0	1	3	8.8	6.5	7.5	5.9	5.6	64.82	78.08	77.58	77.09	76.63	0	0	0	0	0	0	0	0	84.0667	84.0667	84.0667	84.0667	84.0667
227	1		1	1	1	1	19	25.4	1	2	4		720	49	2	0	0	2	141	70	76	107	70	1	1	3	5.2	9.2	9.7	3.8	6.6	70.86	78.78	88.61	78.16	57.53	0	0	0	0	1	0	0	1	83.8333	83.8333	69.1	69.1	83.8333
228	1		1	2	1	2	54	27	1	1	3		360	43	2	154	0	1	126	59	54	109	52	1	1	4	3.3	9.1	5	5.8	7.8	77.57	48.36	40.48	43.91	36.91	0	0	0	0	0	0	0	0	83.6333	83.6333	83.6333	83.6333	83.6333
229	1		1	1	1	2	64	25.8	1	2	3		360	38	2	7	0	2	182	107	54	122	79	0	1	2	8.3	5.2	5.2	4.4	4.5	48.36	48.11	41.79	44.42	44.21	0	0	0	0	0	0	0	0	83.6	83.6	83.6	83.6	83.6
230	1		1	1	1	1	41	18.9	1	2	4		720	36	2	5	0	1	118	57	60	111	69	1	1	2	4.5	5.6	4.5	7.1	3.7	75.32	74.92	74.52	67.06	66.72	0	0	0	0	0	0	0	0	83.3667	83.3667	83.3667	83.3667	83.3667
231	1		1	1	2	1	41	20.2	2	2	1.5		360	55	2	69	0	2	246	142	101	105	78	1	2	5	3.1	2.3	3.1	2.2		69.25		62.19	19.98		0	0	0	0	1	0	0	1	82.5667	82.5667	54.2	54.2	82.5667
232	1		1	2	2	1	47	23.5	2	2	4		360	41	2	43	0	1	176	116	53	117	73	1	0	3	5.4	5.1	4.6	3.1	3.1	44.92	49.03	40.85	48.58	53.47	0	0	0	0	0	0	0	0	82.5667	82.5667	82.5667	82.5667	82.5667
233	1		1	1	1	2	57	20.2	1	2	1.5		720	60	2	1	0	1	136	92	33	138	88	0	0	1	6.5	4.3	5.6	7.5	5.6	56.12	61.35	61.15	60.95	60.76	0	0	0	0	0	0	0	0	82.4667	82.4667	82.4667	82.4667	82.4667
234	1		1	1	2	2	70	28.4	2	2	4		360	53	1	22	0	2	197	135	58	140	70	0	1	1	8.2	8.9	8.9	6.8	3.5	42.21	29.67	22.62	13.58	8.12	0	0	0	0	1	0	0	1	82.4	82.4	58.7	58.7	82.4
235	1	1		1	1	2	37	28.4	1	2	0.5	500		63	1	66	0	1	130	84	45	118	58	1	1	2	4.1	4.5	3.7	2.6	2.6	55.4	55.4	50.7	46.54	37.6	0	0	1	1	0	0	0	0	80.0667	80.0667	80.0667	80.0667	80.0667
236	1		1	1	1	1	50	24	1	2	1		720	43	2	241	0	1	160	89	63	113	79	0	0	2	7.4	5.6	1.3	6.9	6.4	72.72	41.01	30.77	30.63	30.5	0	0	0	0	0	0	0	0	79.1667	79.1667	79.1667	79.1667	79.1667
237	1	1		1	1	1	60	21.7	1	2	2	500		43	1	0	0	2	187	90	86	105	70	1	1	4	5.9	6.5	4.9	4.5	5.4	55.05	54.8	50.38	50.16	54.09	0	0	0	0	0	0	0	0	77.7667	77.7667	77.7667	77.7667	77.7667
238	1	1	1	1	1	1	39	24.9	1	2	2	500	360	64	2	1	0	2	180	120	42	107	74	0	1	4	7.4	8.1	4.8	5	5.7	67.18	74.76	66.77	66.57	46.4	0	0	0	0	0	1	0	1	14.1667	77.5667	77.5667	14.1667	77.5667
239	1	1		1	1	2	26	29.3	1	2	2	500		57	2	44	0	2	150	85	42	111	69	0	0	0	6	8.9	10.5	9.1	8.9	86.67	86.37	76.22	75.97	75.72	0	0	0	0	0	0	0	0	77.0667	77.0667	77.0667	77.0667	77.0667
240	1		1	2	1	1	60	23.6	1	2	2		360	63	2	3	0	1	144	94	32	107	69	1	1	3	4.3	5.7	6.6			50.01	45.09	40.98	40.86		0	0	0	0	0	0	0	0	77.0333	77.0333	77.0333	77.0333	77.0333
241	1		1	1	1	2	58	20.5	2	1	2		360	59	1	16	0	2	153	94	40	105	66	0	0	0	7.5	9.4	5.4	5.3		51.69	47.58	33.91	10.78		0	0	0	0	1	0	0	1	76.6333	76.6333	46.2667	46.2667	76.6333
242	1	1		1	1	1	33	23.2	1	2	2	500		69	1	1	0	1	151	79	78	120	62	1	1	3	4.9					50.1					0	0	0	0	0	0	0	0	76.1333	76.1333	76.1333	76.1333	76.1333
243	1		1	1	1	2	47	20.1	2	1	6		360	44	2	84	1	1	252	149	63	123	72	1	1	2	2.9	3	5.4	3.1		59.7	50.38	35.99	16.58		1	0	0	1	0	0	0	0	76	76	76	76	76
244	1		1	1	1	1	28	20.4	2	2	2		360	52	2	150	1	2	205	145	44	110	65	0	1	3	6.6	6.5	6.2	6.6	8.8	63.33	69.76	77.58	52.42	44.78	0	0	0	0	0	0	0	0	75.8667	75.8667	75.8667	75.8667	75.8667
245	1	1		1	1	1	46	21.9	1	2	2.5	500		40	2		0	2	232	150	65	111	70	0	1	4	6.9	4	4.5	6.4	3.2	39.26	44.42	47.41	50.84	54.8	0	0	0	0	0	0	0	0	75.4667	75.4667	75.4667	75.4667	75.4667
246	1	1		1	1	2	49	22	1	2	3	500		50	2	26	0	2	138	77	49	120	64	0	1	2	6.9	6.1	6.3	7.2	8.6	45.8	53.22	53.01	52.81	62.86	0	0	0	0	0	0	0	0	75.4	75.4	75.4	75.4	75.4
247	1	1		2	1	1	48	19.3	1	2	2	500		45	2	2	0	1	142	65	75	120	79	1	0	1	5.9	7.8	3	4.4	4	44.1	48.15	53.01	47.75	58.69	0	0	0	0	0	0	0	0	75	75	75	75	75
248	1		1	1	1	2	49	21.8	1	2	1.5		360	55	1	30	0	1	121	85	26	128	66	1	1	4	5.5	6.8				57.1	48.07				0	0	0	0	0	0	0	0	74.5333	74.5333	74.5333	74.5333	74.5333
249	1	1		1	1	1	57	30.2	1	2	3	500		50	1	12	0	1	151	91	47	121	47	1	1	2	5.4	5.3	7.5	9.9	7.3	53.43	45.62	48.96	45.27	39.37	0	1	0	1	0	0	0	0	74.5	74.5	74.5	74.5	61.7667
250	1	1		2	1	1	35	20.3	1	2	2	500		32	2	1	0	2	187	88	88	115	79	1	0	0	5.3	6.5	4.8	8.6	6.7	34.61	39.75	32.02	31.84	39.07	0	0	0	0	0	0	0	0	74.3	74.3	74.3	74.3	74.3
251	1		1	1	1	2	49	23	2	1	2.5		720	51	1	0	0	2	135	83	46	120	71	0	1	4	8.8	8.1	7.7	8.2	8.9	53.22	53.01	48.77	57.31	69.25	0	0	0	0	0	0	0	0	74.2333	74.2333	74.2333	74.2333	74.2333
252	1	1		1	1	1	19	27.1	1	2	3	500		44	1	1	0	2	173	113	55	129	83	0	2	3	7.5	7.1	10.6	9.3	6.5	80.44	72.07	64.9	71.45	79.42	0	0	0	0	0	0	0	0	74.0333	74.0333	74.0333	74.0333	74.0333
253	1		1	1	1	2	44	27.6	2	1	2.5		720	46	1	5	0	1	143	84	53	126	90	0	2	5	7.1	7.1	5.5	6.6	7.4	43.42	43.23	49.74	45.98	49.34	0	0	0	0	0	0	0	0	73.7667	73.7667	73.7667	73.7667	73.7667
254	1	1		1	1	2	47	22.3	1	2	2	500		51	2	0	0	2	187	112	63	117	76	1	2	4	5.6	6.3	6	7.3	8	53.22	53.01	52.81	57.31	62.63	0	0	0	0	0	0	0	0	73.7667	73.7667	73.7667	73.7667	73.7667
255	1	1		1	1	1	30	21.5	1	2	23	500		55	2	4	0	2	153	95	46	123	85	0	1	3	6.9	5.1	5	2.3	3.9	86.98	86.98	98.94	86.08	98.61	0	0	0	0	0	0	0	0	73.5333	73.5333	73.5333	73.5333	73.5333
256	1	1		1	1	2	24	16.4	1	2	3.5	500		54	1	1	0	2	192	120	41	103	64	0	1	2	6.1	5.7	7	5.1	6.1	77.58	62.63	77.02	76.75	86.37	0	1	0	1	0	0	0	0	73.5333	73.5333	73.5333	73.5333	60.8
257	1		1	2	1	2	53	21.3	1	2	2		360	23	2	1	0	1	195	129	60	125	89	0	1	3	6.9	7.2	6.3	5.4	6	50.32	49.91	54.3	59.58	44.78	0	0	0	0	0	0	0	0	73.3667	73.3667	73.3667	73.3667	73.3667
258	1		1	2	1	1	53	22.1	2	1	1.5		360	52	2	0	0	1	128	82	37	129	92	0	2	6	8	6.6	7	5.9	5.8	65.5	65.25	65.01	64.77	73.93	0	0	0	0	0	0	0	0	73.1	73.1	73.1	73.1	73.1
259	1		1	2	1	1	22	21.8	2	1	2		360	48	2	1	0	1	183	98	72	121	77	0	2	4	9.4	8.5	5.1	7.1	11	76.24	75.93	75.62	75.62	87.53	0	0	0	0	0	0	0	0	73.0667	73.0667	73.0667	73.0667	73.0667
260	1		1	1	1	2	34	25.9	2	1	2		720	36	1	3	0	1	121	71	41	133	93	1	0	0	4.8	5.7	4.3	5.8	4.6	57.02	56.72	67.4	67.06	66.72	0	0	0	0	0	0	0	0	73.1	73.1	73.1	73.1	73.1
261	1		1	2	1	1	39	20.1	1	2	0.5		360	37	1	0	0	1	193	106	85	119	68	1	1	4	5	4.9	7.3	7.6	5.9	62.05	55.3	55.01	49.51	54.47	0	0	0	0	0	0	0	0	72.9	72.9	72.9	72.9	72.9
262	1		1	1	1	2	36	17.5	1	2	2		720	32	2	2	1	2	145	79	56	125	76	0	0	0	7.6	8	7.1	6.5	7.2	69.73	58.01	62.82	62.46	57.02	0	1	0	1	0	0	0	0	72.8667	72.8667	72.8667	72.8667	37.2667
263	1	1		1	1	2	35	21.5	1	2	4	500		33	2	2	0	2	163	99	58	124	96	1	2	6	4.4	4.8	4	4.6	4.4	69.31	76.18	62.46	62.12	67.76	0	0	0	0	0	0	0	0	72.8333	72.8333	72.8333	72.8333	72.8333
264	1		1	1	1	1	24	27.1	1	2	3		720	59	1	26	0	1	102	48	51	124	77	1	1	3	5.7	4	5.9	4.6	5.4	75.97	85.79	85.23	84.95	84.69	0	0	0	0	0	0	0	0	72.1667	72.1667	72.1667	72.1667	72.1667
265	1		1	2	1	1	64	16.7	1	2	3		1080	51	2	11	0	1	180	91	85	125	82	0	0	0	6.1	6.8	5.9	5.1	24.7	87.87	75.03	57.78	57.56	64.77	0	0	0	0	0	0	0	0	71.9	71.9	71.9	71.9	71.9
266	1		1	2	1	2	35	19	1	2	3		720	37	1	0	0	1	167	94	66	137	89	1	0	1	5.6	3.8	3.4	6.5		42.08	24.85	27.6	25.95	15.88	0	1	0	1	0	0	0	0	71.9	71.9	71.9	71.9	37.7667
267	1		1	1	1	2	52	22.2	1	2	2		1080	54	1	7	0	2	173	115	44	126	85	0	1	5	8	5.5	5	4.9	7.4	52.42	62.63	68.75	61.97	76.48	0	0	0	0	0	0	0	0	71.7	71.7	71.7	71.7	71.7
268	1		1	2	1	1	40	26.9	1	2	2		360	41	2	0	0	1	158	81	62	122	77	1	2	5	4.6	11.2	7.5	7.2	5.6	41.24	37.9	37.72	44.29	53.47	1	0	0	1	0	0	0	0	71.5	71.5	71.5	71.5	71.5
269	1		1	2	1	1	40	19.2	2	1	2		720	37	2	4	0	1	146	79	65	135	73	0	2	6	8	5.5	4.6	4.3	4.4	93.65	79.85	79.44	79.05	78.66	0	0	0	0	0	0	0	0	71.4667	71.4667	71.4667	71.4667	71.4667
270	1		1	1	1	2	54	25.4	2	2	2		360	59	1	0	0	1	145	81	59	134	76	0	1	3	9	4.2	4.2	4.9	8.7	51.69	61.55	67.83	75.47	84.95	0	0	0	0	0	0	0	0	71.2	71.2	71.2	71.2	71.2
271	1		1	1	1	2	34	22.7	1	2	2		720	35	2	1	0	1	119	63	44	117	75	1	2	5	5.7	4.5	4	3.7	3.9	68.51	62.12	56.72	67.4	56.13	0	0	0	0	0	0	0	0	70.3	70.3	70.3	70.3	70.3
272	1		1	1	1	2	61	26.4	1	2	1		720	37	2	12	0	2	198	107	87	138	94	0	2	5	7.2	8.5	5.7	5.5	6.9	39.87	45.09	48.11	47.87	55.58	0	0	0	0	0	0	0	0	70.0667	70.0667	70.0667	70.0667	70.0667
273	1		1	2	1	1	21	18.4	2	1	3		720	44	2		0	1	146	54	92	105	57	0	1	2	11.3	10.9	6.7	4.6	4.4	77.57	53.47	59.43	76.56	88.94	0	0	0	0	0	0	0	0	69.8333	69.8333	69.8333	69.8333	69.8333
274	1		1	1	1	1	51	25.8	1	2	3		360	50	1	72	0	2	165	93	72	109	69	0	1	4	9.2	5	7.6			63.83	78.78	18.41	6.19		0	1	0	1	1	0	0	1	69.3667	69.3667	43.9	43.9	13
275	1		1	2	1	1	53	22.4	1	2	3		720	50	2	6	0	1	202	110	80	125	85	1	2	6	5.7	5.4	6.1	6.2	8.2	58.45	58.22	51.96	57.78	65.01	0	0	0	0	0	0	0	0	69.1333	69.1333	69.1333	69.1333	69.1333
276	1		1	2	1	1	34	18.9	1	2	3		720	38	2	124	0	1	136	71	65	135	90	1	0	1	5.9	7.6	5.6	3.5	6.5	93.16	79.44	79.05	109.63	91.33	0	0	0	0	0	0	0	0	68.7	68.7	68.7	68.7	68.7
277	1		1	1	1	2	40	19.4	1	2	2		720	45	2	12	0	2	136	71	65	128	83	1	2	4	5.9	5.6	4.6	5.3	4.9	121.41	59.17	58.92	53.86	64.09	0	0	0	0	0	0	0	0	68.6667	68.6667	68.6667	68.6667	68.6667
278	1		1	2	1	1	30	21.6	1	2	3		360	30	2	0	0	1	179	118	57	121	84	0	2	5	8	5.3	7.2	4.3	5	64.67	72.56	82.61	82.61	82.11	0	0	0	0	0	0	0	0	68.4667	68.4667	68.4667	68.4667	68.4667
279	1		1	2	1	1	54	19.8	2	1	2		360	51	2	1	0	1	185	98	82	128	86	0	2	6	9.9	8.7	6.5	8.2		47.18	58	65.01	65.01		0	0	0	0	0	0	0	0	67.7333	67.7333	67.7333	67.7333	67.7333
280	1		1	1	1	2	30	23.8	2	2	1		720	63	1	34	0	1	181	107	74	138	94	0	1	1	7.3	8.7	7.5	6.8		32.06	74.99	74.76	74.53		0	0	0	0	0	0	0	0	67.5667	67.5667	67.5667	67.5667	67.5667
281	1		1	1	1	2	52	18.5	2	1	5		360	52	2		0	1	175	110	58	159	101	0	2	5	7.6	7.3	7	8.1		53.01	45.27	57.31	62.63		0	0	0	0	0	0	0	0	66.3333	66.3333	66.3333	66.3333	66.3333
282	1		1	2	1	2	53	21.6	2	2	3		360	28	2		0	1	207	138	59	122	75	0	0	2	6.3	7.1	5.1	6		44.46	52.75	52.4	64.25		0	0	0	0	0	0	0	0	66.1333	66.1333	66.1333	66.1333	66.1333
283	1		1	1	1	2	45	19.5	1	2	5		1080	20	2	20	0	2	135	73	57	118	72	1	0	2	3.8	7	7.2	5.6		51.13	63.37	58	57.5		0	0	0	0	0	0	0	0	65.6667	65.6667	65.6667	65.6667	65.6667
284	1		1	1	1	2	56	26	1	2	2		360	61	2		0	1	227	148	58	129	82	0	2	5	7.2	5.9	9.7	8.5		47.42	61.15	67.39	67.18		0	0	0	0	0	0	0	0	65.2	65.2	65.2	65.2	65.2
285	1		1	2	1	2	54	18.9	1	2	4.5		360	58	2	1	0	1	178	102	69	135	90	1	2	5	5.1	6	6.3	4.7		50.84	50.67	56.56	63.44		0	0	0	0	0	0	0	0	65.1667	65.1667	65.1667	65.1667	65.1667
286	1		1	2	1	1	51	22.2	1	2	1.5		720	55	2		0	2	126	81	37	121	86	0	2	6	6.2	7.9	4.8	6		46.47	57.15	64.31	56.95		0	0	0	0	0	0	0	0	64.7	64.7	64.7	64.7	64.7
287	1		1	1	1	1	20	18.6	1	2	5		720	48	1	4	0	1	143	73	49	103	67	0	1	3	7.5	4.9	3.9	3.8		64.35	79.09	88.96	101.51		0	0	0	0	0	0	0	0	64.2333	64.2333	64.2333	64.2333	64.2333
288	1		1	1	1	2	50	26.9	1	2	7		720	52	1	5	0	2	155	86	57	131	80	1	2	5	4.6	6.2	6.1	6.8		39.67	52.81	48.59	57.1		0	1	0	1	0	0	0	0	64.0667	64.0667	64.0667	64.0667	23.3667
289	1		1	2	1	1	30	23.3	1	2	2.3		720	59	2	60	0	1	198	120	63	121	70	1	1	2	4.9	7.2	6.7	5.2		63.87	72.92	72.68	84.51		0	0	0	0	0	0	0	0	63.5667	63.5667	63.5667	63.5667	63.5667
290	1		1	2	1	1	58	21.1	1	2	3		1080	55	2	0	0	1	152	76	70	132	71	1	1	4	2.7	4.2	3.3			57.35	57.15	51.02			0	0	0	0	0	0	0	0	63.5333	63.5333	63.5333	63.5333	63.5333
291	1		1	1	1	2	52	27.6	1	2	2.5		720	48	2	4	0	1	191	110	78	138	106	0	0	1	6.9					49.74	53.64	58.2	63.58		0	0	0	0	0	0	0	0	63.3	63.3	63.3	63.3	63.3
292	1	1		1	1	2	46	26.2	2	1	6	1000		51	1	0	0	2	161	91	49	145	96	0	2	5	9.4	6.9	8.5	7.1		49.15	63.33	52.81	57.31		0	0	0	0	0	0	0	0	62.4	62.4	62.4	62.4	62.4
293	1	1		1	1	2	36	22.9	2	1	3	1000		37	2	0	0	2	184	115	56	126	92	0	2	5	8.2	2.5	5.3	4.7		52.38	56.42	61.14	60.83		0	1	0	1	0	0	0	0	62.3667	62.3667	62.3667	62.3667	38.6667
294	1	1		2	1	1	26	24.4	2	1	1.5	500		53	2	0	0	1	195	118	51	121	68	0	1	3	6.8	8.6	8.3	8.5		74.75	74.47	103.41	103.04		0	0	0	0	0	0	0	0	62.1667	62.1667	62.1667	62.1667	62.1667
295	1	1		2	1	2	46	18	1	2	6	1000		19	2	0	0	2	138	61	75	124	79	1	1	3	4.3	7.2	6.9	6.8		47.94	47.47	47.02	46.6		0	1	0	1	0	0	0	0	62.1333	62.1333	62.1333	62.1333	38.4667
296	1	1		1	1	2	38	21	2	1	2.7	500		47	2	78	0	2	162	89	64	142	106	0	2	6	10.9	4.9				38.02	16.51	8.62			0	0	0	0	1	0	0	1	61.6667	61.6667	32	32	61.6667
297	1		1	1	1	1	25	17.9	1	2	2		1080	53	2	4	0	2	168	93	56	142	90	0	2	5	6.1	6.7	10.3	5.7		87.94	87.61	87.29	99.64		0	1	0	1	0	0	0	0	61.4667	61.4667	61.4667	61.4667	37.6
298	1	1		2	1	2	22	18.2	2	2	1.5	1000		21	2	2	0	1	129	75	43	114	61	1	2	4	5.1	6	3.1	4.8		89.69	68.71	76.92	87.4		0	0	0	0	0	0	0	0	61.4333	61.4333	61.4333	61.4333	61.4333
299	1		1	1	1	1	56	22.3	1	2	4.5		720	27	2	14	0	2	202	119	71	110	71	1	0	2	5.9	4.9	4.9			60.34	59.92	64.82			0	0	0	0	0	0	0	0	61.2667	61.2667	61.2667	61.2667	61.2667
300	1		1	1	1	1	31	21.1	1	2	1.5		1080	33	2	0	0	2	127	65	62	124	87	0	1	3	7.2	5.5	4.2	3.9		69.31	76.18	75.74	75.32		0	1	0	1	0	0	0	0	61.2	61.2	61.2	61.2	35.4667
301	1	1		2	1	2	35	28.9	1	2	1	500		56	1	24	0	2	143	91	39	131	76	0	1	3	9.4	5.4	6.9	6.5		64.54	64.54	50.84	45.82		0	0	1	1	0	0	0	0	60.7667	60.7667	60.7667	60.7667	60.7667
302	1	1		1	1	2	41	21.1	1	2	1.5	1000		58	2	0	0	2	165	90	64	132	89	0	1	4	7.6	5	6.5	7.9		47.9	56.31	61.55	61.35		0	0	0	0	0	0	0	0	60.7333	60.7333	60.7333	60.7333	60.7333
303	1	1		1	1	2	49	19.3	2	1	5.5	1500		23	2	1	0	2	186	117	47	164	109	0	1	3	6.6	12.9	6	5.2		57.5	67.26	61.26	60.79		0	0	0	0	0	0	0	0	60.3	60.3	60.3	60.3	60.3
304	1	1		1	1	1	30	21	2	1	1	500		55	2	69	0	2	136	78	50	120	65	1	1	3	5.4	5.2	7.2	5		77.3	86.98	76.75	68.52		0	1	0	1	0	0	0	0	60.2333	60.2333	60.2333	60.2333	24.6333
305	1	1		2	1	1	46	22.2	1	2	4	1000		43	2	0	0	1	180	87	88	152	92	0	0	3	6.8	8.5	5.8	9.5		44.5	53.71	53.47	43.91		0	0	0	0	0	1	0	1	34.8	60.0667	60.0667	34.8	60.0667
306	1	1		1	1	1	49	32.3	1	2	2.5	1000		56	1	4	0	2	153	72	29	136	82	0	0	0	8.7	3.5	9.7	6.4		56.9	68.75	68.52	68.28		0	0	0	0	0	0	0	0	60.0333	60.0333	60.0333	60.0333	60.0333
307	1	1		1	1	2	55	27.7	1		6.5	500		53	1	1	0	1	119	69	47	133	85	0	2	6	6.8	5.6	6.3	8.9		45.27	62.86	69.25	62.41		0	0	0	0	0	0	0	0	60	60	60	60	60
308	1	1		2	1	1	39	22	1	2	3	1000		36	2	42	0	2	149	81	65	113	73	1	2	3	4	7.3	3.4	6.9		46.09	33.64	38.66	29.28		0	0	0	0	0	0	0	0	59.6	59.6	59.6	59.6	59.6
309	1	1		1	1	1	39	22.3	2	2	7	1500		45	2	0	0	2	185	119	58	133	96	0	1	3	8.8	6.2	7.6	6.6		46.77	59.17	54.09	58.67		0	1	0	1	0	0	0	0	59.1	59.1	59.1	59.1	24.9667
310	1	1		1	1	2	49	23	2	1	1	500		57	2	0	0	1	184	131	41	133	85	0	2	3	12.2	3.1	5.1	6.2		48.07	56.5	51.69	61.55		0	0	0	0	0	0	0	0	59.0667	59.0667	59.0667	59.0667	59.0667
311	1		1	2	1	1	26	17.9	1	2	2		720	50	2	19	0	1	148	78	68	105	67	1	1	3	5.5	7.3	6.1	9.1		75.62	75.32	65.5	57.78		0	0	0	0	0	0	0	0	57.7	57.7	57.7	57.7	57.7
312	1	1		1	1	1	39	23	1	2	4	1500		44	1	3	0	2	179	105	67	102	65	0	1	3	7	8	8.5	14.4		65.18	64.9	59.17	43.23		0	1	0	1	0	0	0	0	57.6667	57.6667	57.6667	57.6667	24.8667
313	1		1	2	1	1	58	21.6	2	1	2		360	54	2	0	0	1	202	116	83	122	82	1	1	3	4.3	4.9	3.5	4.2		42.53	46.47	46.3	19.78		0	0	0	0	0	1	0	1	49.8	57.0333	57.0333	49.8	57.0333
314	1	1		1	1	1	40	24.9	2	2	2	1000		49	2	5	0	2	169	76	31	136	92	0	2	6	7.9	7	6.1	6.2		70.86	78.78	88.61	101.12		0	0	0	0	0	0	0	0	56.8	56.8	56.8	56.8	56.8
315	1		1	2	1	1	49	19.6	1	2	7.5		360	30	2	4	0	1	251	172	64	120	88	0	2	5	6.5	6.5	9.5			52.4	52.06	47.47			0	0	0	0	0	0	0	0	56.5333	56.5333	56.5333	56.5333	56.5333
316	1		1	1	2	1	70	23.8	1	2	3.5		1080	54	2	36	0	2	183	110	58	129	90	0	2	5	9.8	9.8	6	8.4		39.37	39.23	44.78	52.05		0	0	0	0	0	0	0	0	55.9333	55.9333	55.9333	55.9333	55.9333
317	1	1		1	2	1	70	19.1	1	2	2	720		52	2	38	0	2	198	143	37	138	86	0	1	5	8.8	8.8	6.2			53.01	52.81	62.86			0	0	0	0	0	0	0	0	55.9333	55.9333	55.9333	55.9333	55.9333
318	1		1	1	1	2	50	19.2	2	1	6		1080	53	2	0	0	2	147	90	42	136	93	0	2	6	8.8	8.8	8.4	3		45.27	45.1	39.23	41.75		0	0	0	0	0	0	0	0	55.8333	55.8333	55.8333	55.8333	55.8333
319	1	1		2	1	1	54	22.6	1	2	5	1000		20	2	10	0	1	175	95	78	130	87	1	1	3	5.3	5	6			47.47	43.42	50.76			0	0	0	0	0	0	0	0	54.9	54.9	54.9	54.9	54.9
320	1	1		2	1	1	53	22.2	1	2	12	500		58	2	0	0	1	159	74	71	150	90	0	1	4	8.9	7.8	7.9			56.75	56.56	56.37			0	0	0	0	0	0	0	0	54.7	54.7	54.7	54.7	54.7
321	1		1	2	1	2	52	18.3	2	2	4		720	44	2		0	1	174	84	91	128	85	1	0	1	4	6.4	5.1	7.1		44.29	48.36	53.47	48.15		0	0	0	0	0	0	0	0	53.7667	53.7667	53.7667	53.7667	53.7667
322	1	1		2	1	1	38	24.8	2	2	5	1000		48	2		0	3	125	66	52	122	73	0	0	1	6.9	26.7	8.3	6.9		52.79	66.28	75.62	87.87		0	0	0	0	0	0	0	0	52.5667	52.5667	52.5667	52.5667	52.5667
323	1	1		1	1	2	38	28	1	2	2.5	1500		41	1	3	0	1	157	96	46	124	72	1	1	3	4.7	3.7	5.8			60.54	60.25	65.77			0	0	0	0	0	0	0	0	52.3667	52.3667	52.3667	52.3667	52.3667
324	1	1		2	1	2	31	19.9	1	2	2	500		38	2		0	1	188	107	83	124	79	1	2	5	4.7	2.7				69.7	7.62				0	0	0	0	0	0	0	0	49.5667	49.5667	49.5667	49.5667	49.5667
325	1	1		2	1	2	62	22.4	1	2	6	500		33	2	1	0	1	193	120	66	124	85	1	1	3	4.5					39.75					0	0	0	0	0	0	0	0	49.5333	49.5333	49.5333	49.5333	49.5333
326	1	1		1	1	2	52	28.1	1	2	5	1500		42	2	9	0	1	203	139	56	123	97	1	1	2	5.2	8.7	12			60.25	55.05	65.47			0	1	0	1	0	0	0	0	49.3333	49.3333	49.3333	49.3333	36.8667
327	1	1		2	1	1	43	17.4	2	1	6	500		43	2		0	1	166	90	64	111	77	1	2	6	3	6.2	7.2			77.92	77.57	67.41			0	0	0	0	0	0	0	0	49.1	49.1	49.1	49.1	49.1
328	1		1	1	1	1	49	26.8	2	1	2.5		1080	47	2	6	0	2	121	53	39	126	80	0	2	5	11.2	4.3	6			38.02	45.98	58.2			0	0	0	0	0	0	0	0	48.4	48.4	48.4	48.4	48.4
329	1		1	2	1	2	53	23.4	2	1	3.5		360	32	2		0	1	131	71	44	130	88	0	0	1	6.9	6.9	6.4			57.2	63.47	63.1			0	0	0	0	0	0	0	0	48.3667	48.3667	48.3667	48.3667	48.3667
330	1		1	1	1	1	23	25.3	2	1	5		360	52	1	14	0	1	104	59	31	142	92	0	1	2	6.2	3.3	6.8			63.33	87.61	87.29			0	1	0	1	0	0	0	0	47.4333	47.4333	47.4333	47.4333	12.1
331	1	1		2	1	1	30	18.1	1	2	5	500		62	2	5	0	1	188	92	95	165	71	1	1	3	5.8	5.3	4.7			63.24	72.21	83.98			0	0	0	0	0	0	0	0	47.2333	47.2333	47.2333	47.2333	47.2333
332	1		1	2	1	2	54	19.5	2	1	3.5		360	34	2	8	0	1	184	105	75	126	84	1	0	2	5	6	4.9			42.79	46.09	42.31			0	0	0	0	0	0	0	0	47.2	47.2	47.2	47.2	47.2
333	1		1	1	1	1	38	26.9	2	2	6.5		720	57	1	9	0	2	95	45	26	118	67	0	0	0	7.8	6.3	6.2			52.05	76.48	68.28			0	0	0	0	0	0	0	0	46.7333	46.7333	46.7333	46.7333	46.7333
334	1		1	2	1	1	57	24	2	1	4.5		360	49	2	4	0	1	130	71	50	120	71	0	2	5	6.9	6.5	12.8			52.58	58.22	58.22			0	0	0	0	0	0	0	0	46.3	46.3	46.3	46.3	46.3
335	1		1	2	1	1	32	24.3	2	1	3.5		360	60	2		0	1	174	109	48	118	81	0	1	3	9.4	5.4	5.4			56.37	84.79	72.45			0	0	0	0	0	0	0	0	45.8333	45.8333	45.8333	45.8333	45.8333
336	1		1	1	1	1	61	21.8	2	1	7		360	32	2	21	0	1	144	73	67	123	76	0	1	2	7.4	4.9	8.4			43.67	49.73	30.96			0	0	0	0	0	0	0	0	45.6	45.6	45.6	45.6	45.6
337	1	1		1	1	2	54	23.1	1	2	5.5	1500		57	2		0	2	206	122	64	121	84	0	2	5	7.1	6.4	7.2			38.95	47.9	56.31			0	0	0	0	0	0	0	0	45.3333	45.3333	45.3333	45.3333	45.3333
338	1		1	1	1	2	46	25.6	2	2	2		720	50	1	18	0	1	206	117	72	137	73	0	2	6	6.8	10.3	7.2			53.43	57.97	70.02			0	0	0	0	0	0	0	0	44.9	44.9	44.9	44.9	44.9
339	1	1		2	1	1	38	20.6	1	2	3	1500		37	2	14	0	1	138	48	25	129	81	0	2	5	7.8		5.4			62.05	55.3	49.76			0	0	0	0	0	0	0	0	44.6333	44.6333	44.6333	44.6333	44.6333
340	1		1	1	1	2	47	24.2	2	2	2.5		720	46	2	2	0	2	196	108	80	157	113	0	2	5	7.1	4.4	8.1			59.17	54.09	64.35			0	0	0	0	0	0	0	0	44.1667	44.1667	44.1667	44.1667	44.1667
341	1		1	2	1	1	48	26.1	2	2	5.5		720	43	1	17	0	1	186	123	45	96	67	1	2	6	5.3	5.6	3.5			48.8	48.58	44.1			0	0	0	0	0	0	0	0	43.7333	43.7333	43.7333	43.7333	43.7333
342	1		1	2	1	1	29	16.5	1	2	4		720	31	2	17	0	1	182	73	95	130	93	1	2	5	4.3	4.3	4.5	5.9	7.3	96.97	96.37	141.23	113.77	94.68	0	0	0	0	0	1	0	1	0.3	82.7	82.7	0.3	82.7
343	1		1	2	2	1	34	21.1	1	2	3		720	58	2	44	0	1	182	88	80	124	78	0	2	5	6.8	5.1	6.6	6.1	6.4	56.75	64.09	63.65	84.79	84.51	0	0	0	0	0	0	0	0	82.1333	82.1333	82.1333	82.1333	82.1333
344	1		1	1	2	1	64	25.8	1	2	3.5		720	63	2	62	0	2	186	92	68	130	90	0	1	4	9.8	3.7	5.1	7.4	10.5	43.73	43.6	43.46	46.68	46.54	0	0	0	0	0	1	1	1	38.8333	38.8333	81.6	38.8333	81.6
345	1		1	1	1	2	48	25.4	1	2	5.5		720	51	2	6	0	2	171	87	51	117	80	0	1	5	10.3	5.4	7.5	6.8	5.8	63.58	57.75	63.09	62.86	62.63	0	0	1	1	0	0	0	0	81.5	81.5	81.5	81.5	81.5
346	1		1	2	1	1	55	20.6	1	1	6.5		720	51	2	0	1	1	178	92	44	132	87	1	2	6	4.6	4.4	5.7	4.8	4.7	75.32	87.53	87.2	86.88	86.56	0	0	0	0	0	1	0	1	0.0333333	81.3	81.3	0.0333333	81.3
347	1		1	2	1	1	18	23.8	1	2	6		720	51	2	0	0	1	230	124	83	110	70	1	2	4	5.4					87.87					0	0	0	0	0	0	0	0	80.8	80.8	80.8	80.8	80.8
348	1		1	1	1	1	34	19.9	1	2	3.5		720	33	2	6	0	2	148	86	41	131	94	0	1	3	8.1	6.6	5.4	5.2	5.8	96.59	96.03	84.55	94.95	83.63	0	0	0	0	0	0	0	0	80.6	80.6	80.6	80.6	80.6
349	1		1	1	2	1	48	26.4	1	2	2.5		360	54	2	95	0	2	184	102	48	126	88	0	1	2	6.5	4.9	5.1	4.4	4.8	77.58	99.64	99.64	115.83	98.94	1	0	0	1	0	0	0	0	80.4667	80.4667	80.4667	80.4667	80.4667
350	1		1	1	2	1	37	24.4	1	2	3		720	24	2	108	0	1	204	114	40	123	81	0	1	5	7.3	6.7	14.4	7.1	7.3	61.75	66.73	66.22	72.09	79.14	0	1	0	1	0	1	0	1	0.466667	80.8333	80.8333	0.466667	24.9333
351	1		1	1	2	1	28	26.6	1	2	2		1080	35	2	28	0	2	204	119	44	127	86	0	0	0	6.1	6.5	4.7	5.1	4.5	75.74	62.12	74.92	83.19	93.46	0	1	0	1	0	0	1	1	79.7333	0.0333333	79.7333	0.0333333	12.3667
352	1		1	1	1	1	58	17.1	1	1	15		540	31	2	45	1	1	196	84	96	132	88	0	1	2	7.8	3.8	4.4	5.3	5.8	58.73	63.58	63.19	53.26	52.95	0	1	0	1	0	0	1	1	79.6667	52.2667	79.6667	52.2667	24.3667
353	1	1		2	2	1	31	20.8	1	2	6	500		43	2	126	0	1	188	87	45	130	83	0	1	4	6.5	5.8	6.5	5.8	7.4	77.92	77.57	77.22	76.88	76.56	1	1	0	1	0	1	1	1	0.266667	0.266667	79.6333	0.266667	59.5333
354	1	1		2	1	2	50	23	1	2	3	1000		52	2	44	0	1	227	124	60	140	75	1	1	5	5.9	4.6	4.7	6.4	5.2	51.96	46.82	51.57	57.35	57.15	0	1	0	1	0	1	0	1	0	79.4333	79.4333	0	24.8333
355	1		1	1	1	1	28	24.8	1	2	5.5		720	51	1	45	0	1	221	149	48	108	63	0	1	2	9.1	9.9	4.2	5.9	4.3	63.58	63.33	63.09	77.58	77.3	0	0	0	0	0	0	0	0	78.5	78.5	78.5	78.5	78.5
356	1		1	1	1	2	41	24.3	1	2	2		1000	42	2	2	0	2	193	126	52	127	78	1	1	4	5.5					66.08					0	0	0	0	0	0	0	0	78.0333	78.0333	78.0333	78.0333	78.0333
357	1		1	1	2	1	47	22.3	1	2	4.5		500	63	2	28	0	2	116	60	29	115	82	0	2	5	6.5	5.1	9.9	5.9	5.7	75.23	74.99	96.72	84.17	96.13	0	0	0	0	0	0	0	0	77.1	77.1	77.1	77.1	77.1
358	1	1		1	1	2	36	22.7	1	2	2.5	1500		34	2	8	0	2	202	137	32	110	80	0	1	3	7.8	5.6	4	6.2	7.5	62.82	68.51	68.13	74.92	67.4	0	0	0	0	0	1	0	1	0.0333333	76.6333	76.6333	0.0333333	76.6333
359	1		1	1	1	2	50	24.5	1	2	3.5		720	41	2	77	1	2	158	91	48	141	92	0	1	3	7.2	5.4	7.1	9.3	5.8	73.41	81.55	81.17	91.25	90.85	0	0	0	0	0	0	0	0	76.4	76.4	76.4	76.4	76.4
360	1	1		1	1	1	55	26.3	1	1	4	1000		58	2	9	0	2	165	90	64	119	82	0	2	4	8.6	5.5	4.2	6	6.9	68.52	68.28	56.12	61.35	67.83	0	0	0	0	0	1	0	1	0.0666667	75.9333	75.9333	0.0666667	75.9333
361	1		1	1	1	2	46	21.4	1	2	4.5		900	18	2	3	0	1	107	58	24	112	70	1	1	3	4	5.2	5.1	4.7	7.1	78	70.38	69.68	75.71	75.03	0	1	0	1	0	1	1	1	13.5	13.5	75.7	13.5	47
362	1		1	1	1	2	44	24	1	2	5.5		720	44	2		0	2	187	108	46	106	80	0	1	5	7.8	5.8	6.7	4	5.7	54.8	59.43	50.16	58.92	53.86	0	0	0	0	0	1	0	1	0	75.4667	75.4667	0	75.4667
363	1	1		1	1	2	31	25.5	1	2	15	1000		38	2	2	0	2	241	120	55	114	80	0	0	1	8.1	8	6.5	7.5	6.8	67.4	74.14	82.35	81.94	81.55	0	0	0	0	0	0	0	0	75.2333	75.2333	75.2333	75.2333	75.2333
364	1	1		1	1	1	25	29.4	1	2	3	1000		58	2	0	0	1	146	85	36	120	60	0	1	3	14.3	12.9	4.7			68.52	75.97	75.97	75.72	75.47	0	1	0	1	0	1	0	1	0.266667	75	75	0.266667	48.2333
365	1	1		1	1	2	58	22.7	1	2	4	500		35	2	11	0	1	202	88	70	136	90	1	1	3	5.9	4.1	4	7.3	7.5	62.46	62.12	61.78	74.92	67.06	0	0	0	0	0	0	0	0	74.7667	74.7667	74.7667	74.7667	74.7667
366	1	1		1	1	2	54	19.9	1	1	3	1000		40	2	163	0	2	209	99	103	143	85	0	1	2	6.8	5.2	6.8	7	7.1	66.72	60.54	60.25	65.77	65.47	0	1	0	1	0	1	1	1	0.0333333	0.0333333	74.3	0.0333333	48.1667
367	1	1		1	1	1	55	20.7	1	2	3.5	1000		36	2		0	2	223	140		121	72	1	1	3	5.8	5.1	6	4.6	5.2	75.32	74.92	83.19	82.76	60.83	0	0	0	0	0	0	1	1	74.3	0	74.3	0	74.3
368	1	1		2	1	1	25	20.7	1	2	3	1000		49	1	26	0	1	230	110				0	0	2	9.6	5	5.2	4.6		105.82	88.22	104.98	104.57		0	0	0	0	1	0	0	1	74.0667	74.0667	52.6	52.6	74.0667
369	1	1		1	1	2	43	21	1	1	3.5	1000		46	2	66	0	2	163	89	55	123	85	0	2	5	6.8					64.9	64.62	58.67	70.86	63.83	0	0	0	0	0	0	0	0	73.8333	73.8333	73.8333	73.8333	73.8333
370	1		1	2	1	1	55	21.2	1	2	3		1080	49	2	85	0	1	128			96	64	0	1	1	6.8	5	5.8	9.8	6.3	58.69	66.01			74.75	0	0	0	0	0	0	0	0	70.5667	70.5667	70.5667	70.5667	70.5667
371	1	1		2	1	1	56	19.7	1	2	2.5	1000		53	2		0	1	163			120	80	0	1	3	8.1	5.5	5.3	6.9	5.2	57.78	57.56	64.77	64.54	64.31	0	0	0	0	0	0	0	0	73.6	73.6	73.6	73.6	73.6
372	1	1		2	1	1	33	23.1	1	2	3.5	500		61	2		0	1	184			110	70	0	1	3	6.3	7.1	9.3	8.4	5.4	101.3	84.51	84.25	100.33	100.02	0	0	0	0	0	0	0	0	73.3667	73.3667	73.3667	73.3667	73.3667
373	1	1		1	1	2	43	23.8	1	2	8.5	1000		49	2	3	0	1	215			128	75	0	1	5	7.1	6.3	5.3	6.9	5.7	58.43	70.57	78.47	70.02	87.94	0	1	0	1	0	0	0	0	73.3667	73.3667	73.3667	73.3667	61.1
374	1		1	1	2	1	58	22.6	1	2	4		720	49	2	81	0	2	177			113	70	0	1	4	8.2	3	3.1	4.2	3.9	37.71	49.34	70.29	70.02	69.76	0	1	0	1	0	0	0	0	72.6333	72.6333	72.6333	72.6333	23.7333
375	1		1	1	1	2	23	24.4	1	2	3		360	54	1	2	0	2	152			127	68	0	1	2	9.8	8.4	4.4	5.9	5.5	87.61	100	77.02	76.75	86.37	0	0	0	0	0	0	1	1	72.2	12.3333	72.2	12.3333	72.2
376	1		1	2	1	2	31	20.7	1	1	3		720	57	2	1	0	1	205			130	90	1	1	3	5.6	5.7	7.2	5.8	5	64.31	64.09	73.17	72.92	72.68	0	0	0	0	0	0	0	0	70.0667	70.0667	70.0667	70.0667	70.0667
377	1		1	2	1	1	65	21.4	1	2	5		360	53	2		0	1	173	75	72			0	2	5	7.1	6.4	6.9	6.5	6.4	65.25	57.56	64.77	64.54	64.31	0	0	0	0	0	1	0	1	0	70.1	70.1	0	70.1
378	1	1		1	1	1	46	23.7	1	2	2	875		41	2	8	0	2	171	84	39	137	85	0	1	3	6.7	5.4	4.2	7	6.3	51.32	55.31	55.05	50.61	54.56	0	0	0	0	0	1	0	1	0.0333333	70.1	70.1	0.0333333	70.1
379	1	1		1	1	2	37	27.3	1	1	2	1500		34	2	4	0	2	186	104	53	122	87	1	0	1	5.7	5.5	4.3	8	4.7	53.26	75.74	84.08	83.63	74.52	0	0	0	0	0	0	0	0	69.8667	69.8667	69.8667	69.8667	69.8667
380	1	1		1	1	2	35	21.1	1	1	2	500		37	2		0	2	158	79	72	134	86	1	1	3	4.5	3.9	6	4.5	5.2	45.33	45.09	42	44.64	47.64	0	0	0	0	0	0	0	0	69.6333	69.6333	69.6333	69.6333	69.6333
381	1	1		1	2	1	34	23.8	1	2	3.5	500		56	2	20	0	1	222	148	43	130	70	1	0	1	4.1	4.7	4.7	4.6	3.7	77.02	68.52	68.28	68.05	67.83	0	0	0	0	0	0	0	0	69.5333	69.5333	69.5333	69.5333	69.5333
382	1		1	1	1	2	54	21.5	1	2	4		1080	35	2	41	0	1	133	67	53	125	76	0	1	3	6.4	11.1	4	4.5	5.2	57.34	62.12	56.72	52.1	61.14	0	0	0	0	0	1	0	1	11.8667	69.4	69.4	11.8667	69.4
383	1		1	2	1	1	25	25.4	1	1	6		360	50	2	97	0	1	233	110	110	136	80	0	1	3	7.2			4.9	4.9	75.62	51.96	46.99	36.19	51.38	0	0	0	0	0	0	0	0	68.7	68.7	68.7	68.7	68.7
384	1	1		2	1	1	22	31.6	1	2	13	1000		48	1	18	0	1	195	119	50	151	79	1	0	1	5.7	7.1	8.9	6.3	8.3	76.24	88.57	75.62	87.87	87.53	0	1	0	1	0	0	0	0	68.4667	68.4667	68.4667	68.4667	59.9333
385	1	1		2	1	2	35	20.7	1	2	9	1000		41	2	8	0	1	207	110	71	113	63	1	2	6	4	5.4	6.4	5.3	6.9	41.44	54.21	49.03	48.58	40.66	0	0	0	0	0	1	1	1	12.5333	12.5333	67.5333	12.5333	67.5333
386	1		1	2	1	1	46	20.3	1	1	3		360	42	2	181	0	2	211	137	38	138	88	0	1	5	6.1	17.5	4.6	5	6.3	60.51	60.23	59.96	48.36	40.31	0	0	0	0	0	1	1	1	41	41	67.7667	41	67.7667
387	1		1	2	1	1	39	17.2	1	1	11		360	39	2	58	0	1	141	66	54	140	90	0	0	0	6.1	22.3	4.7	4.8	6.6	45.37	54.74	54.47	60.51	44.5	0	0	0	0	0	1	0	1	0	67.5333	67.5333	0	67.5333
388	1		1	2	1	1	58	20.7	1	1	6.5		360	33	2	3	0	1	195	97	83	132	80	0	0	3	6.1	14.1	4.1	6.1	4.6	43.04	46.35	62.74	45.84	42.08	0	0	0	0	0	0	0	0	67.3	67.3	67.3	67.3	67.3
389	1	1		1	1	2	37	22.6	1	2	9	750		37	1	3	0	2	209	132	36	140	80	1	2	5	5.1	4.7	4.5	4.7	6.4	62.12	56.42	48.36	44.86	25.1	0	0	0	0	0	1	1	1	52.0333	52.0333	67.3	52.0333	67.3
390	1		1	1	1	2	48	22.9	1	2	1.5		720	48	2		0	2	168	109	38	110	70	1	0	0	5.5	4.8	4.1	6.4		58.67	53.64	53.43	53.22		0	1	0	1	0	1	1	1	15.1667	15.1667	65.4333	15.1667	26.1
391	1		1	1	2	2	46	18.1	1	2	3.5		720	39	1	132	0	2	150	60	53			1	1	2	5.4					56.13					0	0	0	0	0	1	0	1	0.1	65.1	65.1	0.1	65.1
392	1	1		1	1	2	62	25.3	1	1	5	750		68	1	38	0	1	163	79	40	124	75	0	2	5	6.4	8.7	4	9.4		46.4	50.1	54.57	54.42		0	1	0	1	0	1	0	1	0	64.5	64.5	0	14.5
393	1		1	2	1	2	44	17.1	1	2	2		720	42	2	0	0	1	211	133	58	120	80	0	1	3	11.7	3	4.3	5.6		78.29	77.92	90.49	77.22		0	0	0	0	0	0	0	0	64.5	64.5	64.5	64.5	64.5
394	1		1	2	1	2	41	22.2	1	1	7		720	19	2	2	0	1	151	87	50	120	88	0	1	3	8	5.4				63.32	51.71				0	0	0	0	1	1	1	1	27.7667	27.7667	31.7	27.7667	64.2667
395	1	1		1	1	2	52	35.7	1	1	4.5	750		53	1	19	0	1	165	106	33	115	73	0	1	3	7.8	6.7	3.8	6		52.81	52.62	57.1	56.9		0	0	0	0	0	1	0	1	0	64.0333	64.0333	0	64.0333
396	1		1	1	2	1	59	20.9	1	2	3		720	65	2	80	0	2	213	107	93	116	80	0	1	3	6.9	4.5	6.3	5.7		55.23	46.68	54.9	50.25		0	0	0	0	0	1	1	1	47.5667	47.5667	64.0333	47.5667	64.0333
397	1		1	2	1	1	34	19.6	2	2	3.5		720	58	2	6	0	1	214	73	126	134	89	1	1	2	3.9	3.4	5.1	4.3		73.42	63.87	63.65	56.18		0	0	0	0	0	0	0	0	62.8667	62.8667	62.8667	62.8667	62.8667
398	1		1	1	1	1	38	20.9	1	2	2		900	52	2		1	1	208	123	53	128	80	1	2	6	4.8	4.1	4.6	6.4		78.16	70.02	87.94	77.58		0	0	0	0	0	0	0	0	62.6333	62.6333	62.6333	62.6333	62.6333
399	1	1		1	2	1	40	19.2	1	2	2	1000		60	2	26	1	2	249	141	79	120	70	0	2	6	6.1	7.2	6.8	5.4		68.05	61.35	75.47	67.39		0	1	0	1	0	1	0	1	0	62.4	62.4	0	49.4
400	1	1		1	1	1	45	26.5	1	2	3	1000		41	2	2	0	2	212	137	41			1	1	1	5.4	4.6	6.1	7.1		47.64	51.08	50.84	72.39		0	0	0	0	0	1	0	1	12.6333	61.4667	61.4667	12.6333	61.4667
401	1		1	2	1	2	34	28	1	2	4		360	55	2	13	0	1	181	74	83	127	74	0	1	2	6.9	7.6	6.9	7.4		64.77	64.31	73.67	73.42		0	0	0	0	0	0	0	0	61.4667	61.4667	61.4667	61.4667	61.4667
402	1	1		2	1	1	27	18.6	1	2	4	1000		52	2	19	0	2	199	102	56	134	76	0	1	2	7.6	4.6	4	5.9		75.32	87.2	86.88	86.56		0	0	0	0	0	1	0	1	0.0333333	61	61	0.0333333	61
403	1		1	1	1	1	46	24.5	1	1	3		720	58	1	46	0	2	196	117	59	130	70	0	2	4	7.8	5.6	4.8			68.52	76.22	85.79	75.72		0	0	0	0	0	0	0	0	61	61	61	61	61
404	1		1	2	2	1	56	19.3	1	2	2.5		720	65	2	96	0	1	157	59	31	138	70	0	2	5	7.5	2.3	7.1			40.98	29.98	26.29			0	1	0	1	1	0	0	1	61.0333	61.0333	42	42	23.0667
405	1	1		2	1	1	54	20.2	1	1	7	500		51	2	2	0	1	181	100	71	121	76	0	2	4	7.2	4.1	4	5		47.18	58	57.78	65.01		0	0	0	0	0	0	0	0	60.7667	60.7667	60.7667	60.7667	60.7667
406	1		1	1	1	1	26	19.4	1	2	3.5		720	60	2	2	1	2	167	107		127	65	1	2	3	4.7	6.7	9.6	6.5		98.28	97.95	97.64	97.32		0	0	0	0	0	1	0	1	0	59.8333	59.8333	0	59.8333
407	1	1		2	1	1	39	18.6	1	2	7	1000		34	1	4	0	1	204	112	64	91	49	0	1	4	6.3	6.1	3.9	6.9		51.12	50.83	50.55	50.28		0	0	0	0	0	1	0	1	12.1	59.3333	59.3333	12.1	59.3333
408	1		1	2	1	2	44	16.5	1	2	9		720	39	2	16	0	1	232	124		135	83	0	0	0	6.8	7.4	6	7.3		61.41	54.74	60.8	68.34		0	0	0	0	0	0	0	0	58.6667	58.6667	58.6667	58.6667	58.6667
409	1	1		2	1	1	62	29.8	1	1	5	500		60	2	0	0	1	177	76	89	145	86	1	1	3	5.7	5.5	5.8	6.4		56.37	56.18	56	63.04		0	0	0	0	0	1	0	1	0	58.4333	58.4333	0	58.4333
410	1	1		1	1	2	46	19	1	2	3.5	1000		21	2	0	0	2	114	55		118	65	0	1	2	14.3	6.4	4.6	6.3		63.37	75.03	91.8	73.77		0	0	0	0	0	0	0	0	58.4333	58.4333	58.4333	58.4333	58.4333
411	1	1		2	1	2	51	23.8	1	1	6	1000		53	2	17	0	1	203	98	42	120	76	0	1	5	6.5	4.4	6.4	4.6		46.82	46.64	46.47	51.2		0	0	0	0	0	1	0	1	12.5333	57.2667	57.2667	12.5333	57.2667
412	1		1	2	1	1	43	20.4	1	2	2		720	42	1	0	0	1	188	93	83	119	83	0	0	0	6	5.4	4.5	4.5		78.29	77.92	90.49	90.09		0	0	0	0	0	0	0	0	56.5667	56.5667	56.5667	56.5667	56.5667
413	1		1	1	1	1	52	21	1	2	7.5		720	20	2	31	0	1	169	113	40	120	80	0	1	3	6.7	5.4	5.7	4.4		59.08	54.84	58	49.76		0	0	0	0	0	0	0	0	56.3333	56.3333	56.3333	56.3333	56.3333
414	1	1		2	1	1	56	19.2	1	2	4	1000		30	2	28	0	2	212	115	89	140	100	0	1	3	7.8	8.4	6.6	4		83.66	64.25	82.61	71.67		0	0	0	0	0	1	1	1	12.4333	12.4333	56.3333	12.4333	56.3333
415	1	1		1	1	2	52	24	1	2	1.5	1000		28	2	0	0	2	211	130	52	129	81	1	1	2	4.1	5.4	5.9	5.8		51.36	59.5	59.11	54.24		0	0	0	0	0	1	1	1	13.0333	13.0333	56.1	13.0333	56.1
416	1		1	1	1	2	53	26.6	1	2	2.5		720	57	2	0	0	2	167	85		123	73	0	2	5	7.4	3.9	5.9			76.75	76.48	61.76			0	0	0	0	0	1	0	1	0	53.5333	53.5333	0	53.5333
417	1		1	2	1	2	49	31.8	1	2	6		360	45	2		0	1	168	89	50	124	81	0	1	1	6.1	5.6	7			89.69	106.7	106.7			0	0	0	0	0	0	0	0	53.0667	53.0667	53.0667	53.0667	53.0667
418	1		1	1	1	1	41	32.1	1	2	2		720	47	2	80	0	2	228	97	39	130	88	1	0	0	5.3	5	6.1			58.92	58.67	64.09			0	0	0	0	0	0	0	0	52.8333	52.8333	52.8333	52.8333	52.8333
419	1	1		2	1	2	55	24.4	1	2	2	1000		32	1	0	0	1	163	94	34	115	74	0	0	2	7	5.7	7.8			72.11	71.67	81.63			0	0	0	0	0	0	0	0	52.3667	52.3667	52.3667	52.3667	52.3667
420	1		1	1	1	1	51	18.7	1	2	1.5		900	24	2		0	1	166	91	64	124	67	1	1	3	3.9	4.9	7			67.26	73.19	66.22			0	0	0	0	0	1	0	1	0	52.1333	52.1333	0	52.1333
421	1		1	1	1	2	54	24.1	1	2	11		360	54	2	176	0	2	206			120	84	0	2	5	7.3	5.4	5.2			57.31	52.42	52.24			0	1	0	1	0	1	0	1	0	51.4333	51.4333	0	35.6667
422	1	1		1	1	1	50	21.1	1	1	2	1000		69	1	0	0	2	152	91	45	134	70	0	0	1	10.8	4.1	4.8			66.18	73.66	65.8			0	0	0	0	0	0	0	0	51.2	51.2	51.2	51.2	51.2
423	1		1	2	1	2	62	21	1	2	5		720	41	2		0	1	211	129	71	120	70	0	1	3	6.9	5.9	6.1			49.27	54.21	44.5			0	0	0	0	0	1	1	1	13.8	13.8	50.9667	13.8	50.9667
424	1		1	1	2	1	20	24.8	1	2	6		360	65	2	95	0	2	174	83	84	104	67	0	1	3	7.3	4	6.2			74.76	74.53	83.92			0	0	1	1	0	1	0	1	0.0333333	51	51	0.0333333	51
425	1		1	2	2	2	60	22.8	1	2	3		360	56	2	78	0	1	228	143	54	130	80	1	2	6	5.8	8.1	2			64.54	73.67	102.32			0	0	0	0	0	1	1	1	31.9667	31.9667	50.9333	31.9667	50.9333
426	1		1	2	2	2	41	19.2	1	2	4		720	32	2	82	1	1	157	67	69	112	78	0	1	3	7.5	5.7	4.8			51.74	63.47	56.52			0	0	0	0	0	1	1	1	14.2	14.2	50.4667	14.2	50.4667
427	1		1	1	2	1	54	21.9	1	2	2		720	46	2	46	0	2	205	124	61	113	72	1	0	2	4.5	6.1	6.3			103.62	90.06	89.69			0	1	0	1	0	1	0	1	0.0333333	48.8667	48.8667	0.0333333	36.3667
428	1	1		1	1	2	47	23	1	2	8	1000		52	1	4	0	2	171	62	26	153	81	0	2	4	7.2	7.9	5.1			70.02	77.87	69.5			0	0	0	0	0	1	1	1	11.8333	11.8333	48.1667	11.8333	48.1667
429	1		1	1	1	2	44	22	1	2	2		720	48	1	4	0	2	208	120	60	118	69	0	2	5	6.1	5.2	5.5			58.43	64.09	58.2			0	0	0	0	0	0	0	0	47.9333	47.9333	47.9333	47.9333	47.9333
430	1		1	2	1	1	46	19.4	1	2	2		360	52	2	4	0	1	193	117	51	102	55	0	1	4	6.1	5.2	6			46.99	57.78	51.57			0	0	0	0	0	0	0	0	47.7	47.7	47.7	47.7	47.7
431	1		1	2	1	1	53	22	1	2	1		360	70	2	0	0	1	185	116	41	149	88	1	1	4	3.7	4.7	6.7			82.49	82.25	97.99			0	0	0	0	0	1	0	1	0.0333333	47.4667	47.4667	0.0333333	47.4667
432	1		1	1	1	1	41	26.7	1	2	4		360	49	2	0	0	2	197	117	69	110	76	0	1	3	7.9	6.2	8.9			79.09	88.96	88.61			0	0	0	0	0	1	1	1	16.0667	16.0667	47.2333	16.0667	47.2333
433	1	1		1	1	1	52	17.8	1	1	2	750		23	2	38	0	1	148	99	36	125	71	0	1	3	7.7	6.4	6.1			67.82	73.77	73.19			0	0	0	0	0	0	1	1	47	13.7333	47	13.7333	47
434	1		1	1	1	2	43	30.8	1	2	6		720	41	2		0	2	240	147	82	130	100	0	0	0	6.3	5.6	6.6			51.32	60.25	59.97			0	0	0	0	0	1	0	1	17.2333	46.7667	46.7667	17.2333	46.7667
435	1		1	1	1	2	61	24.2	1	2	4		720	61	1	10	0	2	181	101	38	128	71	0	2	6	6.9	6.5	6.2			44.02	51.18	55.58			0	0	0	0	0	1	1	1	12.1333	12.1333	46.5333	12.1333	46.5333
436	1		1	2	2	1	40	18.1	1	2	6.5		360	21	2	108	0	1	238	79	160	120	80	1	2	5	4.9	7	4.9			56.18	61.55	76.29			0	0	0	0	0	1	1	1	13.7333	13.7333	46.3333	13.7333	46.3333
437	1	1		1	1	2	41	22.3	1	2	2	1000		43	2	0	0	2	188	125	60	128	91	0	0	1	6.9	8.4	6.6			65.77	72.39	80.09			0	0	0	0	0	0	0	0	46.3	46.3	46.3	46.3	46.3
438	1	1		1	1	2	47	23.1	1	2	1.5	1000		45	2	23	0	2	233			126	84	1	0	2	5.9	5.8	7.2			72.07	90.45	79.75			0	0	0	0	0	1	0	1	0	45.3667	45.3667	0	45.3667
439	1		1	1	1	1	40	25.6	1	2	6		720	43	2	1	0	1	186	110	58	121	80	0	0	2	6.8	6.9	7.5			65.77	65.47	65.18			0	0	0	0	0	1	1	1	11.8667	11.8667	44.9	11.8667	44.9
440	1	1		1	1	2	64	22.8	1	1	4	1000		68	2	13	1	3	203	116	62	144	80	1	2	4	3.4	8.6	5.8			54.73	46.27	39.93			0	0	0	0	0	1	1	1	13.0333	13.0333	44.6667	13.0333	44.6667
441	1		1	1	2	2	49	23.7	1	2	2.5		1000	65	1	87	0	1	189	126	49	132	67	0	1	4	7.7	6.3	6.9			60.76	66.77	66.77			0	0	0	0	0	0	0	0	44.3667	44.3667	44.3667	44.3667	44.3667
442	1		1	1	1	1	62	19.1	1		3		720	33	2	0	0	1	163	84	57	93	76	0	1	3	10.9	6.7	4.8			58.01	69.31	68.51			0	0	0	0	0	1	0	1	15	44.2	44.2	15	44.2
443	1		1	1	1	2	43	26.3	2	1	2		1080	38	2	0	0	2	173	101	47	124	74	0	1	3	7.3	5.1	3.6			61.46	74.14	66.72			0	1	0	1	0	0	0	0	43.9667	43.9667	43.9667	43.9667	37.8333
444	1	1		2	1	1	48	20.1	1	1	1.5	1000		45	2	5	0	1	175	86	77	126	78	0	0	3	6.1	8.6				67.41	59.43				0	0	0	0	0	0	0	0	40.4667	40.4667	40.4667	40.4667	40.4667
445	1	1		2	1	2	44	14.9	1	2	3	750		21	2	64	0	1	179	93	69	125	83	0	1	3	6.6	6.6				154.28	123.89				0	0	0	0	0	0	0	0	40.2333	40.2333	40.2333	40.2333	40.2333
446	1	1		1	1	2	57	22.6	1	1	2	1000		54	1	20	0	2	200	120	49			1	0	0	4.1	4.5				57.31	44.94				0	0	0	0	0	0	0	0	40.2333	40.2333	40.2333	40.2333	40.2333
447	1		1	1	1	1	44	24.2	1	2	1.5		540	65	2	5	0	1	148	68	51	136	75	0	1	2	6.1	5.8				84.43	84.17				0	0	0	0	0	0	0	0	39.7667	39.7667	39.7667	39.7667	39.7667
448	1		1	1	1	1	39	23.7	1	2	6		360	68	2	3	0	2	182	109	40	116	71	1	1	2	5.8	6.5				83.67	59.86				0	0	0	0	0	0	0	0	39.7667	39.7667	39.7667	39.7667	39.7667
449	1		1	1	1	1	57	22.6	1		6		720	24	2	2	0	1	184	116	57	130	77	1	1	3	5	7.7				61.75	73.19				0	0	0	0	0	0	0	0	39.7333	39.7333	39.7333	39.7333	39.7333
450	1	1		1	1	1	24	23.2	1	1	4	1000		56	2	0	1	2	148	74	36	118	77	0	0	2	9.2	8.7				99.64	115.83				0	0	0	0	0	0	0	0	39.5333	39.5333	39.5333	39.5333	39.5333
451	1	1		1	1	1	20	22.6	1	2	3.5	1000		61	2	3	0	2	172	84	75	116	65	0	1	3	6.2	5.3				67.83	61.15				0	0	0	0	0	0	0	0	39.3	39.3	39.3	39.3	39.3
452	1		1	1	1	2	34	24.9	1	2	2		360	37	2	11	0	2	214	128	66	158	110	1	1	4	5.2	5.7				94.44	74.52				0	0	0	0	0	1	0	1	12.3	38.8333	38.8333	12.3	38.8333
453	1		1	1	1	2	46	22.8	1	2	2.5		720	46	2	5	0	2	159	74	74	131	83	1	1	3	5.2	6.6				54.32	54.09				0	0	0	0	0	0	0	0	38.8333	38.8333	38.8333	38.8333	38.8333
454	1	1		2	1	1	56	17.8	1	2	4.5	1000		26	2	27	0	1	194	119	75			1	0	2	5.9	4.7				66.51	53.49				0	0	0	0	0	0	0	0	38.6	38.6	38.6	38.6	38.6
455	1	1		1	1	2	58	23.8	1	2	2	500		58	1	5	0	2	141	80	35	119	64	1	1	5	5.7	7.7				76.48	68.28				0	0	0	0	0	0	0	0	38.6	38.6	38.6	38.6	38.6
456	1		1	2	1	2	50	17.4	1	2	7.5		720	21	2	3	0	1	136	68	57	103	72	1	1	3	5	4.3				69.33	9.61				0	1	0	1	0	1	1	1	12.8	12.8	38.3667	12.8	22.6667
457	1	1		1	1	1	26	24.4	2	1	6	1000		58	1	53	0	2	131	63	42	130	71	0	1	3	13.4	6				51.87	61.76				0	0	0	0	0	0	0	0	38.1333	38.1333	38.1333	38.1333	38.1333
458	1		1	1	1	2	56	28.8	1	2	6		720	53	2	0	0	2	206	142	43	156	98	0	1	3	7.5	6.4				57.53	52.62				0	0	0	0	0	1	1	1	0.0333333	12.4	37.9	0.0333333	37.9
459	1	1		2	1	1	20	23.3	1	1	5.5	1250		42	2	11	0	2	170	82	54	115	75	0	1	2	7.5	6.4				68.34	77.92				0	0	0	0	0	1	0	1	0	37.9	37.9	0	37.9
460	1	1		2	1	2	57	22	1	1	2	500		49	2	0	0	1	157	62	78	116	72	0	1	4	7.6	6.6				58.69	58.45				0	0	0	0	0	0	0	0	37.4333	37.4333	37.4333	37.4333	37.4333
461	1	1		2	2	2	67	25.1	1	2	2.5	1500		41	2	76	0	1	248	127	40	128	88	0	0	0	8.9	6.1	9.4	9.8	11.3	54.47	41.04	48.8	37.55	48.36	0	1	0	1	0	0	0	0	85.9667	85.9667	85.9667	85.9667	59.7667
462	1	1		2	1	1	46	18.3	2	1	2	500		44	2	47	0	1	121	35	66	96	56	1	2	6	3.9	5.9	7.1	7.1	5.2	53.71	59.69	66.83	66.55	52.79	0	0	0	0	0	0	0	0	85.5	85.5	85.5	85.5	85.5
463	1		1	1	2	1	28	21.7	1	2	3		1080	37	2	0	1	2	209	130	37	122	85	0	1	3	6.7	3.8	4.7	4.4	3.2	45.33	52.1	56.13	55.85	66.4	0	0	0	0	0	0	0	0	85.1333	85.1333	85.1333	85.1333	85.1333
464	1	1		2	1	2	54	17.1	1	1	4	1500		52	2	1	0	1	193	101	67	135	87	0	0	0	9.2					46.99					0	1	0	1	0	0	0	0	85.0333	85.0333	85.0333	85.0333	11.6667
465	1	1		1	1	1	55	23.7	1	1	4	1000		27	2	2	0	2	175	58	91	126	81	1	0	1	4.2	4.6	4.9	4.4	3.5	72.09	71.58	78.6	70.62	70.16	0	1	0	1	0	0	0	0	84.8	84.8	84.8	84.8	23.5667
466	1	1		1	1	2	43	25	1	2	2	1000		55	2	15	0	2	141	85	41	114	73	1	2	6	2.5	4.2	2.8	3.8	3.9	44.94	36.72	41.6	41.46	38.68	0	0	1	1	0	1	0	1	12.7667	84.5667	84.5667	12.7667	84.5667
467	1	1		2	1	1	24	17.4	1	1	2	500		53	2	1	0	1	141	50	67	102	77	1	1	3	5.3	5.5	4	2.6	3.1	74.75	86.88	86.56	86.25	73.67	0	1	0	1	0	1	0	1	12.3	83.8667	83.8667	12.3	75.8667
468	1	1		2	2	1	32	19.2	1	2	3	500		40	2	72	0	1	155	83	49	128	93	1	1	3	4.4	3.9	3.6	3.9	2.8	92.22	109.63	91.33	90.9	108.11	0	0	0	0	0	0	0	0	83	83	83	83	83
469	1	1		2	2	1	41	21.8	1	2	3	1000		41	2	78	0	2	135	82	43	138	85	0	2	4	6.5	4.9	3.4	5.9	4.7	49.27	54.21	60.23	53.71	59.69	0	1	0	1	0	0	0	0	82.8	82.8	82.8	82.8	70.0333
470	1	1		1	1	2	37	26.9	1	1	3	1000		42	2	1	0	1	152	84	30	125	90	0	1	4	11.7	6.1	9.8	2.2		55.31	59.97	59.7	9.28		0	0	0	0	1	0	0	1	82.7	82.7	49.5667	49.5667	82.7
471	1	1		1	1	2	38	21.6	1	1	4	1000		37	2	4	0	2	179	108	42	119	82	1	1	5	5.6	4.5				56.72	67.4				0	1	0	1	0	0	0	0	82.7	82.7	82.7	82.7	24.2667
472	1		1	2	1	1	39	22.7	1	1	2.5		720	30	2	9	0	1	152	97	37	115	77	1	2	5	5.5	2	14.6	2.8	4.6	32.82	52.06	43.31	30.26	32.02	0	0	0	0	0	0	0	0	82.7	82.7	82.7	82.7	82.7
473	1	1		1	2	2	55	26.5	1	2	2	1000		27	2	90	0	1	185	118	50	123	75	1	0	2	3.5	2.7				37.79	32.17				0	0	0	0	0	1	0	1	0.6	82.6667	82.6667	0.6	82.6667
474	1	1		1	1	2	34	21	1	2	7	1500		36	2	1	0	2	155	84	55	125	84	1	2	6	4.8	3.8	1.2	4.8	4.5	75.32	74.92	93.94	67.06	41.79	0	0	0	0	0	1	0	1	12.5333	82.4667	82.4667	12.5333	82.4667
475	1		1	1	2	1	58	22.9	1	2	4		1080	60	2	60	0	2	199	112	48	125	68	0	1	5	8	4.9	5.1	12.8		44.16	51.35	47.27	15.69		0	1	0	1	1	1	0	1	39.6	82.4	46.8667	39.6	45.7
476	1	1		1	1	2	46	23.5	1	1	3	1000		49	2	1	0	2	110	48	41	121	89	0	2	5	8.3	5.1	3.8	3.9	3.9	58.43	63.83	63.83	53.22	53.01	0	1	0	1	0	1	0	1	12.3333	81.7667	81.7667	12.3333	47.1
477	1	1		1	1	1	20	28.3	1	1	1	1500		53	1	1	0	2	170	92	42	112	71	1	1	2	2	3.8	4	3.5	3.3	87.94	77.58	100	86.98	76.75	0	1	0	1	0	1	0	1	12.3667	81.7667	81.7667	12.3667	71.8667
478	1		1	1	2	1	53	28	1	2	5		720	55	2	123	0	2	234	141	60	125	71	0	1	4	10.9	5.1	5.8	9		39.23	52.24	56.7	61.97		1	1	0	1	0	0	0	0	81.5333	81.5333	81.5333	81.5333	46.5
479	1	1		1	1	2	54	25.8	1	2	3	1000		29	2	1	0	1	203	139	38	129	87	0	1	3	7.2	7	5	9.5	5.3	41.83	41.55	41.55	33.12	29.89	0	1	0	1	0	1	0	1	53.2	80.6	80.6	53.2	70.3
480	1	1		1	1	1	24	28.5	1	1	3.5	500		55	2	1	0	2	134	69	43	122	80	0	0	2	8.3	6.3	5.5	2.2	3.4	77.3	77.02	86.67	76.48	68.28	0	0	0	0	0	1	0	1	12.6667	80.3667	80.3667	12.6667	80.3667
481	1	1		2	2	2	65	17.5	1	2	8	500		54	2	30	0	1	212	81	97	121	81	1	2	4	4.9	5.4	3.9	4.9	3.2	39.04	42.37	46.3	42.07	41.92	0	0	0	0	0	1	0	1	1.26667	80.2667	80.2667	1.26667	80.2667
482	1	1		1	1	1	20	22	1	2	2	1500		49	2	1	0	2	146	64	56	140	72	0	2	6	9.9	5.5	6	4.2	4.7	89.32	101.91	88.96	88.61	78.16	0	0	0	0	0	0	0	0	79.9	79.9	79.9	79.9	79.9
483	1	1		1	1	1	35	20.4	1	2	4	1500		50	1	1	0	1	166	81	64	126	88	1	2	5	3.5	2.3	4	4.8	3.7	70.57	88.61	78.16	77.87	100.36	0	0	0	0	0	0	0	0	79.6667	79.6667	79.6667	79.6667	79.6667
484	1	1		1	1	2	44	19.8	1	2	4	500		47	2	2	1	2	210	91	91	134	83	0	2	5	6.9	6.3	7.6	10.7	8.6	54.09	64.35	64.09	58.2	57.97	0	1	0	1	0	0	0	0	79.6667	79.6667	79.6667	79.6667	35.4
485	1	1		2	1	1	45	19.4	1	2	2	500		44	2	2	0	1	157	67	72	125	94	0	2	3	7.6	4.1	3.5	2.6	3.2	90.49	77.22	90.09	67.11	47.95	0	1	0	1	0	0	0	0	79.4333	79.4333	79.4333	79.4333	57.2
486	1	1		1	1	2	44	22.7	1	2	2	1500		32	2	20	0	2	139	72	46	125	93	0	1	4	7.4	4.4	5.6	3.5	6.2	97.18	85.54	76.18	75.74	75.32	0	1	0	1	0	0	0	0	79.4333	79.4333	79.4333	79.4333	45.5
487	1	1		2	2	1	64	19.2	1	2	5	500		62	2	173	0	1	200	65	104	139	75	1	1	4	5.3	6.2				28.42	32.45				0	1	0	1	0	0	0	0	76.2333	76.2333	76.2333	76.2333	24.5
488	1	1		1	2	1	56	23.3	1	2	3.5	500		50	2	149	0	2	169	96	54	121	83	1	1	3	4.2	2.9	2	2.8	3.2	53.43	57.97	53.01	52.81	52.62	0	1	0	1	0	0	0	0	76.3	76.3	76.3	76.3	59.5
489	1	1		1	1	2	22	23.1	1	2	10	500		49	2	4	0	2	215	97	66	131	78	1	1	3	4.9	6	4.8	3.6	3.9	49.54	58.2	57.97	48.96	37.13	0	1	0	1	0	0	0	0	76.1667	76.1667	76.1667	76.1667	48.3
490	1	1		1	1	1	21	18.2	1	1	3	750		54	2	1	0	2	175	105	51	131	88	1	1	3	5	4	3.5	3.5		62.86	69.25	69	68.75		0	0	0	0	0	0	0	0	76.1667	76.1667	76.1667	76.1667	76.1667
491	1	1		2	1	2	52	20.3	1	1	2	1000		44	2	8	0	1	188	101	72	135	78	0	0	0	6.2	5.3	5.3	5.7	6.5	67.71	67.41	67.11	66.83	66.55	0	0	0	0	0	0	0	0	75.9333	75.9333	75.9333	75.9333	75.9333
492	1	1		1	1	2	58	20.6	1	2	2	500		62	2	1	0	2	149	77	51	133	90	1	2	5	4.3	4.3	5.3	4.2	5.8	85.23	84.95	97.02	84.43	84.17	0	1	0	1	0	0	0	0	75.9333	75.9333	75.9333	75.9333	49.9
493	1		1	2	1	1	27	22.5	1	1	5		360	46	2	38	0	1	248	129	67	130	82	1	2	4	2.6	4.1	4.3	5	5.8	76.56	76.56	76.24	66.28	75.32	1	0	0	1	0	0	0	0	75.7	75.7	75.7	75.7	75.7
494	1	1		2	1	2	58	21.7	1	2	6	1000		34	2	2	0	1	190	119	46	114	70	1	1	3	5.7	5.9	4.3	4.2		30.08	29.91	28.04	23.61		0	0	0	0	1	1	0	1	9.83333	75.4667	60.7333	9.83333	75.4667
495	1	1		1	1	2	33	17.2	1	1	4.5	1000		35	2	1	0	2	162	95	55	123	88	1	1	3	5.5	4.7	5.4	4.6	4.3	68.51	75.32	67.76	74.52	74.14	0	0	0	0	0	0	0	0	75.2333	75.2333	75.2333	75.2333	75.2333
496	1	1		2	1	2	51	19.5	1	2	5	1000		25	2	33	0	1	171	81	57	127	88	1	1	2	5.3	7.2	6.2	6	4.9	49.51	45.11	53.49	58.72	52.75	0	0	0	0	0	0	0	0	75.2333	75.2333	75.2333	75.2333	75.2333
497	1		1	2	2	1	57	22.3	1	2	4		720	51	2	96	0	1	170	83	49	127	86	1	1	4	4.3	4.2	3.9	2.9	4	31.56	33.72	31.32	31.2	17.48	0	0	0	0	0	1	0	1	5.33333	75.2333	75.2333	5.33333	75.2333
498	1	1		1	2	2	43	20.9	1	2	4	500		40	2	84	0	2	154	83	50	127	86	1	0	4	3.3	3.7	2.6	4.2	3.3	73.77	73.41	73.06	65.77	72.39	0	1	0	1	0	0	0	0	75.1333	75.1333	75.1333	75.1333	49.8667
499	1		1	2	1	2	32	20.1	1	2	2.5		720	39	2	95	0	2	214	98	93	111	79	1	1	3	4.7	5.1	5.5	5.2	3.9	92.68	92.22	91.77	78.29	77.92	0	1	0	1	0	0	0	0	74.7667	74.7667	74.7667	74.7667	60.2667
500	1		1	1	1	2	49	16.2	1	1	5		720	19	2	1	0	1	216	143	54	103	52	1	1	3	4.6	2.2	4.5	3.3		77.19	69.68	75.71	82.95		0	0	0	0	0	0	0	0	74.7667	74.7667	74.7667	74.7667	74.7667
501	1	1		1	1	2	43	19.8	1	2	4	1500		46	2	127	0	2	171	97	60	118	83	1	1	4	5.5	3.9	4.8			80.09	79.75	71.15			0	0	0	0	0	0	0	0	74.5333	74.5333	74.5333	74.5333	74.5333
502	1	1		2	1	2	19	34.6	1	2	1.5	1000		40	2	1	0	1	154	70	63	118	74	1	1	3	5.3	2.5	7.4	5.3	6.6	92.22	91.77	109.11	108.11	107.63	0	0	0	0	0	0	0	0	74.5333	74.5333	74.5333	74.5333	74.5333
503	1		1	2	1	1	53	18.5	1	1	2.5		360	60	2	1	0	1	181	88	68	123	72	1	1	2	5	6.4	5.6	6.3		63.65	63.44	56	50.01		0	0	0	0	0	0	0	0	74.5333	74.5333	74.5333	74.5333	74.5333
504	1	1		1	1	1	32	26.6	1	2	6.5	1500		34	2	1	0	2	170	77	35	116	77	0	0	2	6.2	7.4	3.9	3.8	5.5	57.67	62.46	62.12	67.76	74.52	0	0	0	0	0	0	0	0	74.3	74.3	74.3	74.3	74.3
505	1	1		1	1	2	33	17.5	1	2	6	1000		35	2	1	0	2	141	73	51	125	90	1	2	5	4.5	2.7	6.8	5.7	6.1	68.51	62.12	61.78	61.46	61.14	0	1	0	1	0	0	0	0	74.3	74.3	74.3	74.3	24.8
506	1	1		1	2	1	57	26	1	2	7	1000		35	2	62	0	2	229	141	54	135	83	1	1	3	5.7	6.5	7.3	6.9	8.6	52.95	49.15	37.78	45.33	56.13	0	1	0	1	0	0	0	0	73.4333	73.4333	73.4333	73.4333	48.3333
507	1	1		1	1	2	44	28.2	1	2	3	1000		48	2	1	0	2	231	145	61	122	89	1	1	4	5					53.86					0	0	0	0	0	0	0	0	73.3667	73.3667	73.3667	73.3667	73.3667
508	1	1		2	1	2	56	24	1	1	3	1000		58	2	2	0	1	170	91	38	122	71	0	2	6	7.5	6.2	5.2	6.9	6.7	41.92	63.87	56.37	63.44	56	0	0	0	0	0	0	0	0	73.3667	73.3667	73.3667	73.3667	73.3667
509	1	1		2	1	1	36	18.5	1	2	4	500		36	2	1	0	2	182	88	66	112	81	1	1	3	5.5	7	5.5	6.1	5.6	70.45	80.27	79.85	69.35	92.22	0	0	0	0	0	0	0	0	73.1333	73.1333	73.1333	73.1333	73.1333
510	1	1		1	2	1	26	21	1	2	6	1000		32	2	252	0	1	194	96	75	126	66	1	1	3	4.8	5.2				53.9	49.73				0	1	0	1	0	0	0	0	73.1333	73.1333	73.1333	73.1333	24.0333
511	1	1		1	2	1	41	28.4	1	2	1.5	1000		61	1	100	0	1	209	137	46	141	71	1	1	4	4.5	2.5	3.5	4.9	4.6	61.35	61.15	55.58	60.76	74.76	0	0	0	0	0	0	0	0	72.9	72.9	72.9	72.9	72.9
512	1	1		1	1	2	51	22	1	2	5	1000		51	2	1	0	2	185	90	58	126	88	0	1	4	7.9	12.4				45.62	25.95				0	1	0	1	0	1	0	1	17.6667	72.6667	72.6667	17.6667	24.6667
513	1	1		2	1	1	34	34.8	1	2	1	500		37	1	15	0	1	167	75	40	120	80	1	2	4	3	4.7	4.6	3.9	2.7	50.28	45.6	55.01	49.51	68.66	0	0	0	0	0	0	0	0	72.6667	72.6667	72.6667	72.6667	72.6667
514	1		1	2	2	1	51	20.8	1	2	7		1080	50	2	72	1	1	192	96	58	125	88	1	1	3	4.2	7.9	4.6	5.4	4.9	52.36	47.18	46.99	46.64	51.57	1	0	0	1	0	0	0	0	72.5667	72.5667	72.5667	72.5667	72.5667
515	1		1	1	1	2	50	20.2	1	1	2		720	52	2	20	0	2	164	84	64	121	92	0	1	4	9.2	14.1	5.4	4.9	4.6	117.97	117.52	87.61	87.29	86.98	0	1	0	1	0	0	0	0	71.9667	71.9667	71.9667	71.9667	46.3667
516	1		1	2	1	1	53	24.6	1	1	6		360	53	2	1	0	1	243	149	65	102	64	1	2	6	4.7	2.1	3.1	4.4		57.78	51.57	57.35	46.3		1	0	0	1	0	0	0	0	71.5	71.5	71.5	71.5	71.5
517	1	1		1	1	2	37	24.5	1	1	2	500		43	2	0	0	1	180	109	53	131	89	1	2	6	4.6	5.9	4	4.6		44	50.61	54.56	54.32		0	1	0	1	0	0	0	0	71.2667	71.2667	71.2667	71.2667	47.2
518	1	1		2	1	2	43	23.8	1	2	3	1000		58	2	1	0	1	205	99	86	111	79	1	2	4	4.8	6.9	8.2	5.8	6	102.32	101.97	125.43	72.68	100.97	0	0	0	0	0	0	0	0	71.2667	71.2667	71.2667	71.2667	71.2667
519	1	1		2	1	1	38	20.3	1	2	4	1000		49	2	1	0	1	218	113	83	121	88	1	2	5	5.5	4.8	4.8	5.2	6	105.82	105.39	104.98	104.18	104.18	0	0	0	0	0	0	0	0	71.0333	71.0333	71.0333	71.0333	71.0333
520	1	1		1	1	2	34	24.4	1	2	1.5	1000		61	1	137	0	1	97	42	43	116	75	0	1	3	7.8	5.9	2.7	1.8	2.8	97.95	85.23	97.32	97.02	134.8	0	1	0	1	0	0	0	0	70.3333	70.3333	70.3333	70.3333	49.1667
521	1	1		2	2	2	37	18.8	1	2	8	500		54	2	120	1	1	206	112	71	123	76	1	1	3	4	5.2	4.4	2.1	3.9	65.01	57.35	64.77	64.31	73.42	0	1	0	1	0	0	0	0	69.7	69.7	69.7	69.7	47.2333
522	1	1		1	1	2	48	25.5	1	2	9	1000		51	2	0	0	1	188	114	52	126	84	1	1	4	5.8	6.7	6.3	4.8	3.6	53.22	70.02	63.09	63.09	69.5	0	0	0	0	0	1	0	1	3.43333	69.6333	69.6333	3.43333	69.6333
523	1	1		2	1	1	30	18.2	1	2	3	1000		31	2	0	0	1	147	86	52	121	90	1	0	0	4.6	3.6	4.7	4.4	3.7	96.97	96.37	82.11	81.63	62.74	0	0	0	0	0	0	0	0	69.4	69.4	69.4	69.4	69.4
524	1	1		2	1	2	23	23.8	1	2	3	1000		47	2	0	0	2	188	99	73	120	77	0	1	3	7.7	4.5	5.9	9.2	6.2	76.56	88.94	75.93	66.01	75.32	0	1	0	1	0	0	0	0	69	69	69	69	47.2333
525	1	1		2	1	2	28	21.6	1	1	4	1000		50	1	2	0	1	142	69	46	109	72	1	0	2	2.6	3.4	4.2	2.9		58.45	27.76	29.43	29.32	18.3	0	0	0	0	0	1	0	1	14.3	69	69	14.3	69
526	1		1	1	1	1	24	26.3	1	2	3		1080	54	1	28	0	2	218	111	42	130	86	1	1	4	5.8	5				42.05	57.1				0	0	0	0	0	1	0	1	7.76667	68.5333	68.5333	7.76667	68.5333
527	1	1		1	1	2	37	23.4	1	2	5	1000		42	2	0	0	2	237	133	78	113	69	1	2	6	4.7	6.2	4.3	5.8	4.9	60.25	59.97	54.8	65.18	64.9	0	0	0	0	0	0	0	0	68.4667	68.4667	68.4667	68.4667	68.4667
528	1	1		1	1	2	42	28.7	1	2	6	1000		47	2	64	0	2	141	64	56	123	92	1	1	4	4.3	5	4.2	4.1	4.8	64.62	64.35	64.09	63.83	70.29	0	0	0	0	0	0	0	0	67.5333	67.5333	67.5333	67.5333	67.5333
529	1	1		1	1	2	58	28.7	1	2	2.5	1000		60	2	89	0	1	190	99	67	156	99	1	1	5	2.5	5.5	4			61.55	44.02	38.3			1	0	0	1	1	1	0	1	23.3667	68.0667	43.1667	23.3667	68.0667
530	1	1		2	1	1	21	21.4	1	1	3	1000		48	2	85	0	1	168	86	53	92	66	1	0	1	3	2.3	2.6	2.3	5.1	88.94	75.93	88.22	75.32	104.57	0	0	0	0	0	0	0	0	68.0667	68.0667	68.0667	68.0667	68.0667
531	1	1		1	1	2	49	23.3	1	1	2	500		49	2	7	0	1	172	98	48	115	81	1	2	6	4	4	5.8	4.9	6.7	64.09	63.83	63.58	63.33	69.76	0	0	0	0	0	1	0	1	4.36667	68	68	4.36667	68
532	1	1		1	1	2	31	20.4	1	1	2.5	1000		37	2	0	0	2	185	98	69	108	60	0	1	5	8	5.4	7.2	6.8		67.76	61.14	66.72	66.72		0	0	0	0	0	0	0	0	65.9	65.9	65.9	65.9	65.9
533	1	1		1	1	2	45	24	1	1	5.5	500		49	2	76	0	2	201	116	68	136	102	0	2	5	7.9	6.4	5.1	6.3		64.09	63.83	70.29	88.27		1	0	0	1	0	0	0	0	65.9	65.9	65.9	65.9	65.9
534	1	1		1	1	1	32	25.2	1	1	2.5	1000		58	2	0	0	2	240	168	47	111	78	1	1	3	5	5.7	4.9	7.4		68.52	68.28	68.05	61.35		0	1	0	1	0	0	0	0	65.9	65.9	65.9	65.9	26.4
535	1		1	2	1	1	32	20.2	1	1	3		360	57	2	0	1	1	135	59	47	116	76	1	1	4	4.7	4.3	5.1	6.8		102.68	85.65	85.36	85.07		0	1	0	1	0	0	0	0	65.6667	65.6667	65.6667	65.6667	48.8
536	1	1		2	1	1	42	24.4	1	1	4	500		38	1	2	1	1	130	76	29	113	79	1	2	5	5.3	4.6				111.29	110.17				0	0	0	0	0	0	0	0	65.2	65.2	65.2	65.2	65.2
537	1	1		1	1	1	28	24.4	1	1	2	1000		62	1	2	0	1	253	159	52	146	78	1	1	3	5.7	5.2	7.3	4.1		75.47	75.23	84.69	66.97		0	1	0	1	0	1	0	1	1.33333	65.2	65.2	1.33333	37.3667
538	1	1		2	2	2	46	19.4	1	2	3.5	500		54	2	11	0	1	239	145	74	136	82	1	1	3	5	4.6	4.7	4.2		65.01	57.15	64.31	64.31		0	0	0	0	0	1	0	1	0.4	65.1	65.1	0.4	65.1
539	1	1		1	1	2	53	25.4	1	2	1.5	1000		58	1	9	0	2	174	109	41	103	69	1	2	6	1.3	2.4	1.3	3.3		41.46	44.31	38.55	41.04		0	0	0	0	0	1	0	1	0.2	64.7333	64.7333	0.2	64.7333
540	1	1		1	1	2	54	17.1	1	2	4	500		26	2	4	0	1	238	170	40	98	60	1	1	3	3.6	6.4	2.3	4.7		45.49	55.73	51.01	39.17		0	1	0	1	0	1	0	1	2.06667	64.9667	64.9667	2.06667	49.5667
541	1	1		1	1	2	43	25.3	1	1	4	1000		40	2	0	0	2	123	47	62	136	106	0	1	5	7.1	5.9	9.3	6.7		55.85	66.4	73.06	65.77		0	0	0	0	0	0	0	0	64.9667	64.9667	64.9667	64.9667	64.9667
542	1	1		1	1	2	56	20.3	1	2	2	1500		52	1	4	0	2	115	49	51	98	68	1	1	5	3.2	2.8	2.6	2.6		63.09	52.62	42.05	41.9		0	1	0	1	0	0	0	0	64.5	64.5	64.5	64.5	48.0333
543	1		1	1	1	1	31	23.7	1	1	2		720	62	2	0	0	2	241	157	48	110	69	0	1	3	6.5	4.2	7.1	5.2		67.61	67.39	67.18	74.76		0	1	0	1	0	0	0	0	64.0333	64.0333	64.0333	64.0333	48.1
544	1	1		2	1	1	35	24.5	1	1	3.5	1000		64	2	28	0	1	200	120	58	145	97	1	0	3	4.3	3.9	4.9	5.4		71.99	83.72	62.45	71.33		0	0	0	0	0	0	0	0	64.0333	64.0333	64.0333	64.0333	64.0333
545	1	1		1	1	2	39	24.5	1	2	2	500		70	1	0	0	2	135	37	84	142	90	1	1	3	5	5.2	9.2	8		65.99	65.8	65.62	65.44		0	0	0	0	0	0	0	0	63.1	63.1	63.1	63.1	63.1
546	1	1		1	1	1	32	20.2	1	2	3	1500		34	2	0	0	1	146	78	55	126	88	1	1	4	4.1	3.8				96.03	75.74				0	1	0	1	0	0	0	0	63.1	63.1	63.1	63.1	22.6
547	1	1		1	1	2	48	30.6	1	2	1.5	1000		50	1	2	0	2	198	114	67	147	98	1	2	3	3	4.8	6.4	6.2		70.57	63.58	70.02	57.53		0	1	0	1	0	0	0	0	62.6333	62.6333	62.6333	62.6333	11.7
548	1	1		2	1	2	52	22.8	1	2	3	1000		62	2	0	0	1	199	119	58	127	76	1	1	3	5.1	6.2	4.5	6.5		84.51	72.21	83.98	100.02		0	0	0	0	0	0	0	0	62.4	62.4	62.4	62.4	62.4
549	1		1	2	1	1	44	17.9	1	1	3		720	40	2	9	0	1	153	72	67	127	73	1	1	3	3.7	3.8	5.8	7.8		79.05	91.77	91.33	77.92		0	0	0	0	0	0	0	0	62.4	62.4	62.4	62.4	62.4
550	1		1	1	1	2	48	23.6	1	1	12		1440	28	2	3	0	2	228	141	53	134	92	0	1	3	6.7	8.7	6.5	6.1		44.83	31.95	37.02	41.29		0	0	0	0	0	1	0	1	9.26667	62.4	62.4	9.26667	62.4
551	1	1		1	1	2	44	24.7	1	2	2	1500		47	1	1	0	2	174	93	61	120	74	0	2	4	6.8	6.8	3.6	4.3		49.95	46.17	42.88	37.56		0	0	0	0	0	1	0	1	0.4	61.7	61.7	0.4	61.7
552	1		1	1	1	2	40	25	1	2	9		720	43	1	14	0	2	173	93	45	110	79	0	1	3	7.3	6	6.5	8.3		72.72	72.39	59.43	80.09		0	0	0	0	0	0	0	0	61.7	61.7	61.7	61.7	61.7
553	1	1		2	1	1	56	20.2	1	1	8.5	500		54	2	0	0	1	190	116	48	126	78	0	2	6	8.5	6.4	7	7.6		51.57	46.47	46.3	51.02		0	0	0	0	0	0	0	0	61.7	61.7	61.7	61.7	61.7
554	1		1	1	1	2	51	22.9	1	2	4.5		720	21	2	19	0	1	185	105	62	121	89	1	1	3	5.6	5	5.2	4.8		63.37	53.83	62.26	57.02		0	0	0	0	0	0	0	0	61.4667	61.4667	61.4667	61.4667	61.4667
555	1	1		2	1	2	39	23.6	1	1	2	500		60	1	5	0	1	159	69	70	120	78	0	0	3	7.2	3.2	5	7		85.07	84.79	72.45	72.21		0	0	0	0	0	0	0	0	61.4667	61.4667	61.4667	61.4667	61.4667
556	1	1		2	1	2	52	14.7	1	2	5	1000		27	2	0	0	1	176	74	82	132	95	0	0	2	7.5	7.4	5.8	7.5		59.14	58.72	52.75	52.4		0	1	0	1	0	0	0	0	61	61	61	61	22.3667
557	1	1		1	1	2	56	24.8	1	1	1.5	1500		28	2	51	1	1	150	60	60	132	86	1	1	5	1.3	1.3	2.5	2.6		51.36	54.95	64.39	58.73		0	1	0	1	0	1	0	1	0.266667	60.7667	60.7667	0.266667	36.6333
558	1	1		1	1	2	46	25.3	1	2	1.5	1000		51	2	25	0	1	139	77	44	124	76	1	0	0	3.6	3.7	3.9	2.4		57.97	70.02	69.76	62.86		0	1	0	1	0	1	0	1	0.4	60.3	60.3	0.4	35.7667
559	1	1		1	1	1	27	23.3	1	2	3	1000		59	1	12	0	2	174	67	90	117	68	1	1	3	4.4	6	5.2	7.8		86.08	85.79	97.95	113.9		0	1	0	1	0	0	0	0	60.3	60.3	60.3	60.3	51.5333
560	1	1		2	1	1	29	25.1	1	1	3	500		61	2	1	0	1	134	47	65	126	94	1	1	3	5.1	3.2	2.4	4.6		63.44	72.68	72.21	71.99		1	0	0	1	0	0	0	0	60.0667	60.0667	60.0667	60.0667	60.0667
561	1	1		1	1	1	37	21.8	1	2	4	1000		33	2	0	0	2	205	147	43	111	66	1	0	1	3.3	3.2	5.7	5		63.19	76.18	75.74	94.95		0	1	0	1	0	0	0	0	59.8333	59.8333	59.8333	59.8333	50.3333
562	1	1		2	1	1	19	23.5	1	2	4	500		41	2	111	0	1	165	76	67	132	92	1	1	1	3.4	4.7	9	4.8		91.77	68.34	90.9	90.49		0	0	0	0	0	0	0	0	59.8333	59.8333	59.8333	59.8333	59.8333
563	1		1	1	1	2	35	21.5	1	2	3		720	37	2	0	0	2	171	97	55	98	69	1	2	5	2.6	5.4	6.9	5		74.92	74.52	67.06	73.77		0	1	0	1	0	0	0	0	59.8333	59.8333	59.8333	59.8333	36.4333
564	1	1		2	1	2	63	19.2	1	2	2.2	1000		41	2	3	0	1	171	94	61	114	85	1	0	2	4.3	3.9	2.8	4.1		60.8	60.51	68.02	77.57		0	0	0	0	0	0	0	0	59.3667	59.3667	59.3667	59.3667	59.3667
565	1	1		1	1	1	37	22.7	1	1	2	500		65	2	25	0	1	164	106	41	127	89	0	0	2	9.2	5.6	7.2	6.8		60.58	66.77	74.31	74.09		0	0	0	0	0	0	0	0	59.1333	59.1333	59.1333	59.1333	59.1333
566	1	1		2	2	1	43	23.2	1	2	5.5	500		58	2	80	0	1	163	65	79	128	78	0	1	3	8.2	5.3				64.09	56.75				0	1	0	1	0	0	0	0	59.1667	59.1667	59.1667	59.1667	11.0333
567	1	1		2	1	2	26	18.9	1	2	1.5	1000		29	2	17	0	1	215	121	73	123	81	1	1	3	3.9	3.1	3.2	3.4		84.22	73.03	72.11	82.61		0	0	0	0	0	0	0	0	58.6667	58.6667	58.6667	58.6667	58.6667
568	1	1		2	1	1	61	16.7	1	1	6	720		34	2	2	0	1	194	119	55	117	91	0	1	3	7.3	4.5	4.3	3.9		32.02	36.47	42.31	42.08		1	1	0	1	0	1	0	1	1.6	58.6667	58.6667	1.6	36.2333
569	1	1		1	1	1	34	23	1	2	3	1000		36	2	29	0	2	224	117	84	128	82	0	2	4	10.2	7.9	4.6	7.3		84.08	61.78	74.52	74.14		0	1	0	1	0	0	0	0	58.6667	58.6667	58.6667	58.6667	25
570	1	1		2	2	2	34	21.3	1	2	2	1000		49	2	56	0	1	142	70	47	117	82	1	1	4	5.1	2.6	4.7	6.9		88.57	23.53	17.74	14.62		0	1	0	1	0	1	0	1	17.2667	58.8667	58.8667	17.2667	47.2667
571	1	1		1	1	1	37	21.3	1	2	2.5	1000		39	2	72	0	2	167	81	66	128	72	1	2	5	4.5	4.8	4.8	6.5		67.06	66.72	60.54	66.08		0	0	0	0	0	0	0	0	57.9667	57.9667	57.9667	57.9667	57.9667
572	1	1		1	2	1	62	24.4	1	2	6	1000		41	2	109	0	2	214	139	42	113	74	0	1	3	6.3	6.2	10.7			22.21	32.83	16.88			0	0	0	0	0	1	0	1	0.6	57.9	57.9	0.6	57.9
573	1	1		2	1	1	50	24.4	1	2	3.5	1000		50	2	0	0	1	166	55	86	124	78	1	2	5	3.7	4.9	5.7	7.1		66.01	65.75	51.96	74.75		0	0	0	0	0	0	0	0	57.7333	57.7333	57.7333	57.7333	57.7333
574	1	1		2	1	1	37	19.7	1	2	3	360		62	2	0	1	1	154	72	52	103	63	1	0	2	4.4	9.9	4.7			72.45	63.04	83.98			1	0	0	1	0	0	0	0	53.3	53.3	53.3	53.3	53.3
575	1	1		1	1	2	21	26.1	1	2	2	1500		52	2	1	0	2	164	66	73	110	80	1	0	2	3.4	4.9				78.16	69.76				0	0	0	0	0	0	0	0	52.5333	52.5333	52.5333	52.5333	52.5333
576	1	1		1	1	2	44	21.5	1	2	4	1500		40	2	9	1	1	195	97	56	126	93	0	1	2	10.8	10.1	7.9			51.57	55.58	60.25			1	0	0	1	0	0	0	0	52.8333	52.8333	52.8333	52.8333	52.8333
577	1	1		2	1	1	36	19.7	1	2	2	1000		45	2	0	0	1	172	69	83	133	86	1	1	5	2.4	2.5	3.8			77.22	89.69	59.18			0	1	0	1	0	0	0	0	52.3667	52.3667	52.3667	52.3667	11.9
578	1	1		2	1	2	30	20.2	1	1	3	1000		27	2	0	1	1	113	57	43			0	1	3	8.6	3.9	3.6			74.55	74.03	84.22			0	1	0	1	0	0	0	0	52.1333	52.1333	52.1333	52.1333	12.1667
579	1	1		2	1	1	49	24.2	1	2	1.5	1000		25	2	3	0	1	171	72	75	110	79	1	1	3	4.5	4.1	7.5			41.98	45.11	29.67			0	0	0	0	0	1	0	1	1.4	50.2667	50.2667	1.4	50.2667
580	1	1		1	1	2	43	21.6	2	1	1	750		46	2	3	1	2	158	70	50	95	65	1	1	4	5.2	7.4	5.9			59.17	64.62	58.67			0	0	0	0	0	0	0	0	49.5667	49.5667	49.5667	49.5667	49.5667
581	1	1		2	1	1	32	18.3	1	2	4	360		33	2	0	0	1	179	78	79	118	85	0	2	6	7.2	4.8	4.1			56.86	63.1	81.16			0	0	0	0	0	0	0	0	49.3333	49.3333	49.3333	49.3333	49.3333
582	1	1		1	1	2	37	23.9	1	1	2.5	1000		42	1	1	0	2	126	43	66	110	69	0	1	4	6.2	7.6	9			81.55	81.17	80.8			0	1	0	1	0	0	0	0	49.1	49.1	49.1	49.1	24.3333
583	1	1		2	1	2	54	16.9	1	1	4	750		28	2	0	0	1	174	68	81	127	85	0	1	3	6	4.9	4.8			84.8	73.52	83.12			0	0	0	0	0	0	0	0	48.6333	48.6333	48.6333	48.6333	48.6333
584	1	1		2	1	1	59	16	1	1	1.5	500		32	2	0	0	1	151	48	80	122	102	1	0	2	5	5	5.8			82.61	71.67	95.23			0	0	0	0	0	0	0	0	48.1667	48.1667	48.1667	48.1667	48.1667
585	1	1		1	1	2	46	22.8	1	1	3	500		46	2	3	1	1	163	78	64	112	70	1	2	4	3.6	2.5				64.9	58.92				0	0	0	0	0	0	0	0	48.1667	48.1667	48.1667	48.1667	48.1667
586	1	1		1	1	2	56	21.9	1	1	2.5	2000		59	2	4	0	2	150	71	53	148	90	1	1	4	3.5	3.7	4.1			76.22	75.97	75.72			1	0	0	1	0	0	0	0	47.2333	47.2333	47.2333	47.2333	47.2333
587	1		1	1	1	1	48	22.3	1	2	6		360	55	1	33	0	2	256	94	131	122	81	1	0	0	5.6	3.2	5.4			77.02	77.02	76.75			0	1	0	1	0	0	0	0	46.0667	46.0667	46.0667	46.0667	22.6
588	1	1		2	1	2	33	23.3	2	1	1.8	750		39	1	72	0	1	196	124	52	140	90	1	0	0	3.1	3.3	3.9			69.35	61.1	92.22			0	0	0	0	0	0	0	0	45.8667	45.8667	45.8667	45.8667	45.8667
589	1	1		1	1	2	57	23.3	1	2	5.5	360		41	2	0	0	1	195	101	71	120	80	0	2	5	6	5.7	5.2			92.54	81.55	105.01			0	1	0	1	0	0	0	0	45.8333	45.8333	45.8333	45.8333	36.4333
590	1	1		1	1	2	40	27	1	2	3.5	720		44	1	1	0	2	112	56	38	137	84	1	2	5	5.1	4.4	7.2			36.31	32.38	38.19			0	0	0	0	0	0	0	0	45.3667	45.3667	45.3667	45.3667	45.3667
591	1	1		1	1	2	62	21.1	1	1	2.5	1000		63	1	0	0	2	134	82	36	122	61	1	2	5	5.1	4.1	3.9			60.95	67.18	66.97			0	0	0	0	0	0	0	0	44.4333	44.4333	44.4333	44.4333	44.4333
592	1	1		1	1	1	43	26	1	2	3.5	1000		40	1	7	0	1	122	44	45	128	89	0	1	4	6.5	8.1	4.3			73.77	55.58	92.1			0	1	0	1	0	0	0	0	44.4333	44.4333	44.4333	44.4333	10.7667
593	1	1		1	1	1	21	21.4	1	2	2.5	1500		54	2	0	0	2	173	88	65	135	95	1	1	3	2.3	4.7	5.5			69.5	87.29	99.64			0	0	0	0	0	0	0	0	44.2	44.2	44.2	44.2	44.2
594	1	1		1	1	2	50	29.7	1	2	5	1000		52	1	0	0	2	219	107	81	140	70	1	1	5	3.5	3	6.5			57.75	57.53	69.5			0	1	0	1	0	0	0	0	44.2	44.2	44.2	44.2	21.2667
595	1	1		2	1	2	34	22.6	1	1	5	500		36	2	2	1	1	204	102	66	139	78	0	0	1	6	7.9					55.59				0	0	0	0	0	0	0	0	40.2333	40.2333	40.2333	40.2333	40.2333
596	1	1		1	1	1	33	25.6	1	1	2	500		56	2	5	0	2	226	130	54	126	86	0	1	3	12.5	8.8				69	76.75				0	0	0	0	0	0	0	0	40.2333	40.2333	40.2333	40.2333	40.2333
597	1	1		1	1	1	36	20.1	1	2	4	1000		34	2	5	0	2	172	86	66	111	80	0	0	0	9.8	5.6				62.82	75.74				0	0	0	0	0	0	0	0	40	40	40	40	40
598	1	1		2	1	1	44	29.6	1	2	2	1000		44	1	1	0	1	193	99	68	147	91	1	2	5	3.4	4.3				67.71	90.09				0	0	0	0	0	0	0	0	40	40	40	40	40
599	1	1		2	1	1	33	22.6	2	1	4.5	750		33	2	1	0	1	141	55	70	118	71	0	2	5	8	5.4				81.63	95.23				0	0	0	0	0	0	0	0	39.7667	39.7667	39.7667	39.7667	39.7667
600	1	1		2	1	2	56	20.9	1	2	5	1000		31	2	1	0	2	201	105	72	132	98	1	1	3	4.3	2.6				72.56	72.11				0	0	0	0	0	0	0	0	39.7667	39.7667	39.7667	39.7667	39.7667
601	1	1		2	1	1	35	15	1	2	4	500		34	2	1	1	1	218	111	75	117	80	0	2	6	7.1	6.3				71.25	70.85				0	0	0	0	0	0	0	0	39.5333	39.5333	39.5333	39.5333	39.5333
602	1	1		2	1	1	60	18.8	1	2	4	500		27	1	1	0	1	210	103	70	139	89	1	1	3	3.7	4.7				59.14	58.72				0	0	0	0	0	0	0	0	39.5333	39.5333	39.5333	39.5333	39.5333
603	1	1		2	1	1	41	24.4	1	1	3	1000		64	2	18	0	1	193	96	68	117	65	0	2	6	7.4	7.1				71.99	83.72				0	0	0	0	0	0	0	0	39.3	39.3	39.3	39.3	39.3
[truncated: 15 more columns]
